# Supplementary material for: Strain resilient and self-healing nanocomposite conductors with ultralow sheet resistance
Source: Nat Commun. 2026 May 12;17:6344. doi: 10.1038/s41467-026-71851-9 (PMC13376812; doi:10.1038/s41467-026-71851-9)
Supplement: Supplementary file 7 — Source data [file 41467_2026_71851_MOESM7_ESM.xlsx]

## Sheet: Figure 2
			2e									2f							2g
pPEAOI-Ag-50		pPEAOI-Ag-60		pPEAOI-Ag-65		pPEAOI-Ag-70			pPEAOI-Ag-70		pPEAOI-Ag-65		pPEAOI-Ag-60		pPEAOI-Ag-50			Ag content(wt%)	elongation at break (%)	bulk resistance (ohm)
Temperature (˚C)	Heatflow (mW)	Temperature (˚C)	Heatflow (mW)	Temperature (˚C)	Heatflow (mW)	Temperature (˚C)	Heatflow (mW)		Strain (%)	Stress (MPa)	Strain (%)	Stress (MPa)	Strain (%)	Stress (MPa)	Strain (%)	Stress (MPa)		50	505	140000000
-59.9167	0.02688	-59.9167	-0.02943	-59.9167	0.01194	-97.8333	-0.0481		0	-0.00096	0	-0.00154	0	0.00092	0	0.00436		60	426	20000000
-59.8333	0.0195	-59.8333	-0.03338	-59.8333	0.00832	-97.6667	-0.04825		0.299	0.01088	0.267	0.00532	0.247	0.00826	0.233	0.0123		65	352	96
-59.75	0.01236	-59.75	-0.03698	-59.75	0.00483	-97.5	-0.04836		1.152	0.06941	1.332	0.03015	1.069	0.02579	1.149	0.03346		70	249	2
-59.6667	0.00545	-59.6667	-0.04039	-59.6667	0.00137	-97.3333	-0.04843		2.249	0.15006	2.603	0.04987	2.028	0.03755	2.27	0.04511
-59.5833	-0.000829212	-59.5833	-0.04354	-59.5833	-0.00202	-97.1667	-0.04846		3.373	0.23056	3.943	0.07606	3.078	0.05433	3.425	0.06052
-59.5	-0.00683	-59.5	-0.04651	-59.5	-0.00526	-97	-0.04847		4.44	0.28923	5.254	0.1026	4.069	0.06562	4.564	0.07239
-59.4167	-0.01244	-59.4167	-0.04905	-59.4167	-0.00836	-96.8333	-0.04847		5.482	0.33492	6.525	0.12452	5.044	0.07699	5.677	0.0818
-59.3333	-0.01779	-59.3333	-0.05143	-59.3333	-0.01128	-96.6667	-0.04847		6.508	0.37422	7.723	0.14482	5.994	0.0883	6.745	0.09013
-59.25	-0.02261	-59.25	-0.05359	-59.25	-0.01408	-96.5	-0.04849		7.507	0.40799	8.901	0.16186	6.9	0.09642	7.791	0.09868
-59.1667	-0.02701	-59.1667	-0.0556	-59.1667	-0.01659	-96.3333	-0.04847		8.488	0.4391	10.091	0.18032	7.794	0.10493	8.824	0.10438
-59.0833	-0.03109	-59.0833	-0.05729	-59.0833	-0.01895	-96.1667	-0.04843		9.473	0.46748	11.249	0.19503	8.687	0.1121	9.813	0.10883
-59	-0.03495	-59	-0.05883	-59	-0.0211	-96	-0.04839		10.428	0.49294	12.391	0.20967	9.575	0.1198	10.796	0.11608
-58.9167	-0.03832	-58.9167	-0.06021	-58.9167	-0.02313	-95.8333	-0.04835		11.369	0.5189	13.528	0.22488	10.456	0.12568	11.789	0.12164
-58.8333	-0.04145	-58.8333	-0.06146	-58.8333	-0.02489	-95.6667	-0.04829		12.306	0.54175	14.658	0.23938	11.341	0.13331	12.783	0.12419
-58.75	-0.04416	-58.75	-0.06247	-58.75	-0.02652	-95.5	-0.04825		13.264	0.56601	15.767	0.25138	12.222	0.1403	13.79	0.12867
-58.6667	-0.04675	-58.6667	-0.06338	-58.6667	-0.02801	-95.3333	-0.04821		14.219	0.59205	16.892	0.26521	13.091	0.14745	14.791	0.13434
-58.5833	-0.04906	-58.5833	-0.06421	-58.5833	-0.02948	-95.1667	-0.04816		15.153	0.61564	18.029	0.27802	13.947	0.15265	15.777	0.13741
-58.5	-0.05119	-58.5	-0.06498	-58.5	-0.03064	-95	-0.04816		16.114	0.63831	19.163	0.29071	14.806	0.15805	16.739	0.14122
-58.4167	-0.0531	-58.4167	-0.06557	-58.4167	-0.03168	-94.8333	-0.04811		17.065	0.66304	20.292	0.30563	15.678	0.16467	17.714	0.14622
-58.3333	-0.05488	-58.3333	-0.06613	-58.3333	-0.03265	-94.6667	-0.04806		17.975	0.68275	21.438	0.31951	16.547	0.17102	18.697	0.14957
-58.25	-0.05638	-58.25	-0.06659	-58.25	-0.03356	-94.5	-0.04803		18.906	0.70357	22.567	0.33109	17.419	0.17898	19.676	0.15158
-58.1667	-0.05775	-58.1667	-0.06697	-58.1667	-0.03431	-94.3333	-0.04797		19.854	0.72719	23.664	0.3438	18.287	0.18353	20.659	0.15555
-58.0833	-0.05895	-58.0833	-0.06725	-58.0833	-0.03502	-94.1667	-0.04794		20.811	0.7507	24.777	0.35642	19.137	0.18928	21.652	0.15915
-58	-0.0601	-58	-0.06753	-58	-0.03564	-94	-0.0479		21.766	0.77447	25.903	0.36874	19.987	0.19589	22.649	0.16148
-57.9167	-0.06105	-57.9167	-0.06778	-57.9167	-0.03618	-93.8333	-0.04789		22.72	0.79606	27.04	0.38155	20.859	0.20209	23.582	0.16311
-57.8333	-0.06197	-57.8333	-0.06799	-57.8333	-0.03663	-93.6667	-0.04785		23.658	0.81594	28.149	0.39122	21.734	0.20841	24.551	0.16774
-57.75	-0.06279	-57.75	-0.06808	-57.75	-0.03708	-93.5	-0.04784		24.588	0.83686	29.291	0.40252	22.6	0.21437	25.548	0.17037
-57.6667	-0.06354	-57.6667	-0.06817	-57.6667	-0.03749	-93.3333	-0.04782		25.519	0.8551	30.416	0.41586	23.475	0.22157	26.545	0.17233
-57.5833	-0.06413	-57.5833	-0.06827	-57.5833	-0.03784	-93.1667	-0.0478		26.46	0.87444	31.513	0.42636	24.362	0.22762	27.535	0.17636
-57.5	-0.06467	-57.5	-0.06834	-57.5	-0.03812	-93	-0.0478		27.401	0.89447	32.606	0.43868	25.228	0.23313	28.514	0.18052
-57.4167	-0.06519	-57.4167	-0.06835	-57.4167	-0.03835	-92.8333	-0.04783		28.338	0.91234	33.744	0.44863	26.084	0.23937	29.504	0.18345
-57.3333	-0.06568	-57.3333	-0.06837	-57.3333	-0.03859	-92.6667	-0.0478		29.289	0.93317	34.885	0.45712	26.934	0.24546	30.479	0.1867
-57.25	-0.06605	-57.25	-0.06837	-57.25	-0.03881	-92.5	-0.04803		30.234	0.95217	36.014	0.46749	27.819	0.25305	31.441	0.18801
-57.1667	-0.06642	-57.1667	-0.06836	-57.1667	-0.03901	-92.3333	-0.04779		31.161	0.96959	37.156	0.47718	28.687	0.2572	32.406	0.1901
-57.0833	-0.06675	-57.0833	-0.0683	-57.0833	-0.03913	-92.1667	-0.0477		32.088	0.98891	38.297	0.48742	29.541	0.26305	33.396	0.19315
-57	-0.06702	-57	-0.06825	-57	-0.03927	-92	-0.04763		33.039	1.00736	39.378	0.49769	30.409	0.26907	34.386	0.19588
-56.9167	-0.06724	-56.9167	-0.06819	-56.9167	-0.0394	-91.8333	-0.04745		34.001	1.02547	40.5	0.50897	31.272	0.27545	35.365	0.19878
-56.8333	-0.06747	-56.8333	-0.06812	-56.8333	-0.03951	-91.6667	-0.0476		34.955	1.04556	41.609	0.51921	32.128	0.28134	36.351	0.20159
-56.75	-0.06768	-56.75	-0.06802	-56.75	-0.03957	-91.5	-0.04748		35.903	1.06261	42.738	0.5286	32.987	0.2864	37.337	0.20521
-56.6667	-0.06788	-56.6667	-0.06793	-56.6667	-0.03964	-91.3333	-0.04757		36.844	1.07966	43.863	0.53982	33.856	0.29283	38.295	0.20543
-56.5833	-0.06799	-56.5833	-0.06784	-56.5833	-0.03971	-91.1667	-0.0474		37.788	1.09944	44.989	0.54866	34.741	0.30128	39.275	0.20929
-56.5	-0.06813	-56.5	-0.06773	-56.5	-0.03977	-91	-0.04752		38.702	1.11469	46.114	0.55916	35.622	0.3073	40.264	0.21221
-56.4167	-0.06826	-56.4167	-0.06761	-56.4167	-0.03979	-90.8333	-0.04731		39.629	1.12964	47.215	0.56809	36.491	0.31401	41.258	0.21324
-56.3333	-0.06839	-56.3333	-0.06749	-56.3333	-0.03983	-90.6667	-0.04749		40.58	1.14538	48.324	0.58068	37.362	0.3187	42.237	0.21675
-56.25	-0.06847	-56.25	-0.06736	-56.25	-0.03986	-90.5	-0.04788		41.524	1.16312	49.454	0.59085	38.219	0.32436	43.237	0.2213
-56.1667	-0.06855	-56.1667	-0.06723	-56.1667	-0.03988	-90.3333	-0.0475		42.462	1.17938	50.591	0.60197	39.078	0.32969	44.22	0.22344
-56.0833	-0.06863	-56.0833	-0.0671	-56.0833	-0.03989	-90.1667	-0.04755		43.409	1.19524	51.72	0.61297	39.947	0.33656	45.178	0.22345
-56	-0.0687	-56	-0.06694	-56	-0.0399	-90	-0.04772		44.347	1.21341	52.862	0.62486	40.812	0.34156	46.154	0.22557
-55.9167	-0.06875	-55.9167	-0.06679	-55.9167	-0.03991	-89.8333	-0.04729		45.284	1.22974	53.995	0.63547	41.669	0.34835	47.133	0.23001
-55.8333	-0.0688	-55.8333	-0.06664	-55.8333	-0.03991	-89.6667	-0.04764		46.228	1.24403	55.117	0.64842	42.547	0.35416	48.119	0.23202
-55.75	-0.06885	-55.75	-0.06648	-55.75	-0.03989	-89.5	-0.04758		47.176	1.26085	56.21	0.65666	43.419	0.3585	49.088	0.23386
-55.6667	-0.06889	-55.6667	-0.06631	-55.6667	-0.03988	-89.3333	-0.04747		48.131	1.27825	57.327	0.67052	44.275	0.36371	50.081	0.23871
-55.5833	-0.06892	-55.5833	-0.06615	-55.5833	-0.03986	-89.1667	-0.04775		49.082	1.29386	58.46	0.68115	45.128	0.36805	51.068	0.24278
-55.5	-0.06895	-55.5	-0.06598	-55.5	-0.03985	-89	-0.04769		50.026	1.30986	59.585	0.69218	46.003	0.37655	52.033	0.24471
-55.4167	-0.06897	-55.4167	-0.0658	-55.4167	-0.03982	-88.8333	-0.04771		50.974	1.32287	60.703	0.70348	46.878	0.38096	52.998	0.24657
-55.3333	-0.069	-55.3333	-0.06561	-55.3333	-0.0398	-88.6667	-0.04765		51.901	1.33695	61.828	0.71355	47.756	0.38736	53.98	0.25209
-55.25	-0.06901	-55.25	-0.06543	-55.25	-0.03977	-88.5	-0.04762		52.828	1.35042	62.961	0.72572	48.619	0.39238	54.981	0.25422
-55.1667	-0.06902	-55.1667	-0.06525	-55.1667	-0.03975	-88.3333	-0.04757		53.779	1.3617	64.071	0.73713	49.497	0.39848	55.957	0.2559
-55.0833	-0.06903	-55.0833	-0.06506	-55.0833	-0.03972	-88.1667	-0.04753		54.723	1.37713	65.18	0.74797	50.369	0.40436	56.95	0.25994
-55	-0.06904	-55	-0.06486	-55	-0.03969	-88	-0.04748		55.661	1.39079	66.309	0.75927	51.212	0.40968	57.936	0.26296
-54.9167	-0.06903	-54.9167	-0.06467	-54.9167	-0.03966	-87.8333	-0.04743		56.612	1.40486	67.443	0.76936	52.069	0.41439	58.912	0.26561
-54.8333	-0.06903	-54.8333	-0.06448	-54.8333	-0.03963	-87.6667	-0.04739		57.563	1.41827	68.58	0.7801	52.947	0.41989	59.888	0.26856
-54.75	-0.06903	-54.75	-0.06429	-54.75	-0.03959	-87.5	-0.04734		58.49	1.43042	69.705	0.79114	53.819	0.42526	60.856	0.27089
-54.6667	-0.06903	-54.6667	-0.06409	-54.6667	-0.03956	-87.3333	-0.04729		59.421	1.44058	70.827	0.79965	54.687	0.42933	61.842	0.27476
-54.5833	-0.06902	-54.5833	-0.0639	-54.5833	-0.03953	-87.1667	-0.04725		60.369	1.4541	71.944	0.80431	55.553	0.43353	62.829	0.27782
-54.5	-0.06902	-54.5	-0.06371	-54.5	-0.03949	-87	-0.0472		61.333	1.46696	73.049	0.80654	56.422	0.43908	63.804	0.28136
-54.4167	-0.06902	-54.4167	-0.06352	-54.4167	-0.03946	-86.8333	-0.04716		62.261	1.47882	74.17	0.80866	57.272	0.44397	64.794	0.28441
-54.3333	-0.06902	-54.3333	-0.06333	-54.3333	-0.03942	-86.6667	-0.04711		63.208	1.49247	75.316	0.81482	58.131	0.44798	65.745	0.28775
-54.25	-0.06902	-54.25	-0.06314	-54.25	-0.03939	-86.5	-0.04706		64.163	1.50557	76.433	0.8217	58.994	0.45192	66.71	0.29066
-54.1667	-0.06901	-54.1667	-0.06295	-54.1667	-0.03936	-86.3333	-0.04702		65.097	1.51632	77.55	0.82784	59.875	0.45731	67.689	0.29403
-54.0833	-0.069	-54.0833	-0.06276	-54.0833	-0.03933	-86.1667	-0.04698		66.024	1.52529	78.684	0.83549	60.747	0.46041	68.683	0.29772
-54	-0.069	-54	-0.06257	-54	-0.0393	-86	-0.04695		66.951	1.53535	79.785	0.83871	61.625	0.46444	69.673	0.30255
-53.9167	-0.06898	-53.9167	-0.06239	-53.9167	-0.03926	-85.8333	-0.04693		67.899	1.54684	80.89	0.84367	62.497	0.46771	70.666	0.30559
-53.8333	-0.06896	-53.8333	-0.0622	-53.8333	-0.03923	-85.6667	-0.04693		68.847	1.55866	82.019	0.84895	63.362	0.47144	71.663	0.30768
-53.75	-0.06895	-53.75	-0.06202	-53.75	-0.0392	-85.5	-0.04758		69.791	1.57126	83.153	0.8514	64.212	0.47604	72.646	0.31034
-53.6667	-0.06894	-53.6667	-0.06185	-53.6667	-0.03916	-85.3333	-0.04702		70.735	1.58152	84.282	0.85433	65.075	0.48101	73.604	0.3139
-53.5833	-0.06893	-53.5833	-0.06168	-53.5833	-0.03913	-85.1667	-0.04745		71.676	1.59213	85.407	0.85844	65.944	0.48499	74.576	0.31566
-53.5	-0.06891	-53.5	-0.06151	-53.5	-0.03909	-85	-0.04712		72.617	1.60236	86.549	0.86368	66.8	0.48894	75.569	0.32213
-53.4167	-0.0689	-53.4167	-0.06133	-53.4167	-0.03906	-84.8333	-0.04723		73.551	1.61136	87.674	0.86913	67.684	0.49561	76.559	0.32378
-53.3333	-0.06889	-53.3333	-0.06116	-53.3333	-0.03902	-84.6667	-0.04729		74.492	1.61957	88.771	0.87462	68.553	0.4999	77.524	0.3264
-53.25	-0.06887	-53.25	-0.06099	-53.25	-0.03899	-84.5	-0.04748		75.443	1.63262	89.888	0.8815	69.406	0.50426	78.507	0.33072
-53.1667	-0.06886	-53.1667	-0.06082	-53.1667	-0.03895	-84.3333	-0.04733		76.397	1.6433	91.026	0.88712	70.256	0.50854	79.493	0.3351
-53.0833	-0.06884	-53.0833	-0.06065	-53.0833	-0.03891	-84.1667	-0.04748		77.355	1.65246	92.151	0.88967	71.125	0.51379	80.462	0.33945
-53	-0.06883	-53	-0.06048	-53	-0.03887	-84	-0.04735		78.289	1.66374	93.268	0.89268	72.006	0.51912	81.441	0.34232
-52.9167	-0.06882	-52.9167	-0.06032	-52.9167	-0.03883	-83.8333	-0.04728		79.206	1.67022	94.398	0.89476	72.878	0.52279	82.413	0.3462
-52.8333	-0.06881	-52.8333	-0.06015	-52.8333	-0.03879	-83.6667	-0.0473		80.144	1.67866	95.503	0.89527	73.75	0.52739	83.403	0.34943
-52.75	-0.0688	-52.75	-0.05999	-52.75	-0.03874	-83.5	-0.04729		81.095	1.68869	96.616	0.89396	74.631	0.53274	84.396	0.35202
-52.6667	-0.06879	-52.6667	-0.05983	-52.6667	-0.03871	-83.3333	-0.0473		82.039	1.69716	97.733	0.89202	75.491	0.53663	85.379	0.35741
-52.5833	-0.06879	-52.5833	-0.05967	-52.5833	-0.03867	-83.1667	-0.04728		82.987	1.70694	98.883	0.8904	76.347	0.54123	86.358	0.36046
-52.5	-0.06878	-52.5	-0.05952	-52.5	-0.03864	-83	-0.04731		83.941	1.71626	99.984	0.89088	77.203	0.54475	87.33	0.36307
-52.4167	-0.06878	-52.4167	-0.05936	-52.4167	-0.03861	-82.8333	-0.04731		84.875	1.72233	101.133	0.8917	78.075	0.54869	88.302	0.36772
-52.3333	-0.06878	-52.3333	-0.05922	-52.3333	-0.03859	-82.6667	-0.04732		85.806	1.73251	102.267	0.89084	78.947	0.55385	89.282	0.37131
-52.25	-0.06877	-52.25	-0.05907	-52.25	-0.03855	-82.5	-0.04732		86.726	1.73705	103.384	0.8899	79.819	0.55834	90.268	0.37373
-52.1667	-0.06877	-52.1667	-0.05893	-52.1667	-0.03852	-82.3333	-0.04733		87.667	1.74339	104.481	0.88919	80.687	0.56256	91.247	0.37687
-52.0833	-0.06876	-52.0833	-0.0588	-52.0833	-0.03848	-82.1667	-0.04734		88.635	1.75596	105.598	0.89145	81.559	0.56563	92.241	0.38343
-52	-0.06874	-52	-0.05867	-52	-0.03844	-82	-0.04734		89.586	1.76279	106.728	0.89218	82.394	0.56904	93.227	0.38558
-51.9167	-0.06873	-51.9167	-0.05854	-51.9167	-0.03841	-81.8333	-0.04734		90.538	1.77201	107.853	0.8915	83.253	0.57461	94.188	0.38868
-51.8333	-0.06872	-51.8333	-0.05841	-51.8333	-0.03837	-81.6667	-0.04734		91.482	1.7795	108.974	0.88748	84.125	0.57721	95.153	0.3922
-51.75	-0.0687	-51.75	-0.05828	-51.75	-0.03833	-81.5	-0.04734		92.409	1.78411	110.112	0.88479	85.006	0.58095	96.133	0.39637
-51.6667	-0.06869	-51.6667	-0.05816	-51.6667	-0.03829	-81.3333	-0.04734		93.34	1.79021	111.233	0.88437	85.884	0.58493	97.122	0.39988
-51.5833	-0.06867	-51.5833	-0.05803	-51.5833	-0.03825	-81.1667	-0.04735		94.27	1.79649	112.342	0.88385	86.766	0.59084	98.13	0.40298
-51.5	-0.06866	-51.5	-0.0579	-51.5	-0.0382	-81	-0.04738		95.208	1.80542	113.439	0.88311	87.631	0.59429	99.102	0.40598
-51.4167	-0.06865	-51.4167	-0.05777	-51.4167	-0.03816	-80.8333	-0.04739		96.152	1.81614	114.568	0.88536	88.475	0.59714	100.092	0.40959
-51.3333	-0.06863	-51.3333	-0.05764	-51.3333	-0.03812	-80.6667	-0.0474		97.113	1.82357	115.71	0.88818	89.334	0.60181	101.075	0.41316
-51.25	-0.06862	-51.25	-0.05752	-51.25	-0.03807	-80.5	-0.0474		98.061	1.83163	116.839	0.89626	90.206	0.60583	102.036	0.41792
-51.1667	-0.06861	-51.1667	-0.05739	-51.1667	-0.03803	-80.3333	-0.04741		98.995	1.8387	117.973	0.90738	91.072	0.61054	102.998	0.4207
-51.0833	-0.0686	-51.0833	-0.05726	-51.0833	-0.03799	-80.1667	-0.04741		99.929	1.84241	119.102	0.91803	91.941	0.61414	103.995	0.42366
-51	-0.06859	-51	-0.05714	-51	-0.03795	-80	-0.04741		100.873	1.85008	120.227	0.92651	92.809	0.61892	104.984	0.42905
-50.9167	-0.06857	-50.9167	-0.05702	-50.9167	-0.0379	-79.8333	-0.04742		101.831	1.85786	121.329	0.9364	93.678	0.6235	105.964	0.43197
-50.8333	-0.06857	-50.8333	-0.0569	-50.8333	-0.03786	-79.6667	-0.04746		102.779	1.86413	122.438	0.95039	94.553	0.62804	106.946	0.43668
-50.75	-0.06855	-50.75	-0.05678	-50.75	-0.03783	-79.5	-0.04747		103.73	1.87242	123.563	0.9644	95.403	0.63079	107.922	0.43883
-50.6667	-0.06854	-50.6667	-0.05667	-50.6667	-0.03779	-79.3333	-0.04747		104.664	1.87511	124.709	0.97346	96.269	0.63534	108.887	0.44377
-50.5833	-0.06853	-50.5833	-0.05656	-50.5833	-0.03775	-79.1667	-0.04746		105.612	1.87821	125.818	0.97566	97.156	0.63896	109.852	0.44695
-50.5	-0.06852	-50.5	-0.05645	-50.5	-0.03771	-79	-0.04746		106.529	1.8849	126.939	0.97629	98.025	0.64127	110.835	0.45052
-50.4167	-0.06851	-50.4167	-0.05634	-50.4167	-0.03768	-78.8333	-0.04746		107.46	1.88733	128.064	0.98051	98.903	0.64469	111.828	0.45332
-50.3333	-0.06851	-50.3333	-0.05624	-50.3333	-0.03764	-78.6667	-0.04746		108.414	1.89244	129.177	0.98626	99.762	0.64796	112.825	0.45879
-50.25	-0.0685	-50.25	-0.05614	-50.25	-0.03761	-78.5	-0.04746		109.362	1.89967	130.299	0.99231	100.619	0.6513	113.819	0.46182
-50.1667	-0.06849	-50.1667	-0.05604	-50.1667	-0.03757	-78.3333	-0.04747		110.306	1.90182	131.428	0.99462	101.475	0.65516	114.801	0.46518
-50.0833	-0.06849	-50.0833	-0.05594	-50.0833	-0.03753	-78.1667	-0.04748		111.254	1.90777	132.566	0.99707	102.337	0.65852	115.759	0.46958
-50	-0.06849	-50	-0.05584	-50	-0.03749	-78	-0.04748		112.198	1.91304	133.691	1.00221	103.2	0.66186	116.735	0.47211
-49.9167	-0.06849	-49.9167	-0.05574	-49.9167	-0.03745	-77.8333	-0.04749		113.132	1.9173	134.82	1.01232	104.075	0.66536	117.728	0.47647
-49.8333	-0.06849	-49.8333	-0.05564	-49.8333	-0.03741	-77.6667	-0.04749		114.063	1.92173	135.95	1.02038	104.947	0.66903	118.725	0.47775
-49.75	-0.06848	-49.75	-0.05554	-49.75	-0.03737	-77.5	-0.0475		115	1.92303	137.039	1.02631	105.819	0.67295	119.687	0.48143
-49.6667	-0.06848	-49.6667	-0.05544	-49.6667	-0.03733	-77.3333	-0.04752		115.951	1.92853	138.156	1.03476	106.675	0.67605	120.673	0.48794
-49.5833	-0.06848	-49.5833	-0.05534	-49.5833	-0.03729	-77.1667	-0.04753		116.902	1.93382	139.285	1.0445	107.525	0.67961	121.652	0.49056
-49.5	-0.06847	-49.5	-0.05524	-49.5	-0.03725	-77	-0.04753		117.853	1.93516	140.414	1.05533	108.397	0.68388	122.621	0.49427
-49.4167	-0.06846	-49.4167	-0.05514	-49.4167	-0.03721	-76.8333	-0.04753		118.797	1.939	141.532	1.06189	109.272	0.68755	123.582	0.49776
-49.3333	-0.06845	-49.3333	-0.05504	-49.3333	-0.03717	-76.6667	-0.04753		119.728	1.94302	142.665	1.06927	110.141	0.69116	124.555	0.50055
-49.25	-0.06844	-49.25	-0.05495	-49.25	-0.03712	-76.5	-0.04753		120.659	1.94229	143.795	1.07927	111.022	0.69626	125.559	0.50741
-49.1667	-0.06843	-49.1667	-0.05486	-49.1667	-0.03708	-76.3333	-0.04753		121.61	1.94474	144.896	1.09062	111.9	0.69984	126.538	0.50936
-49.0833	-0.06842	-49.0833	-0.05477	-49.0833	-0.03704	-76.1667	-0.04753		122.551	1.94567	146.005	1.09895	112.769	0.70501	127.528	0.51376
-49	-0.06842	-49	-0.05469	-49	-0.037	-76	-0.04753		123.485	1.94681	147.138	1.10471	113.631	0.70737	128.514	0.51805
-48.9167	-0.06841	-48.9167	-0.05461	-48.9167	-0.03696	-75.8333	-0.04754		124.429	1.95118	148.255	1.11185	114.478	0.71146	129.511	0.52302
-48.8333	-0.0684	-48.8333	-0.05452	-48.8333	-0.03692	-75.6667	-0.04754		125.384	1.95192	149.393	1.12031	115.347	0.71631	130.472	0.52686
-48.75	-0.0684	-48.75	-0.05444	-48.75	-0.03688	-75.5	-0.04754		126.314	1.95443	150.526	1.13035	116.219	0.71942	131.437	0.53011
-48.6667	-0.06839	-48.6667	-0.05437	-48.6667	-0.03684	-75.3333	-0.04754		127.238	1.95538	151.652	1.13844	117.078	0.72295	132.42	0.5337
-48.5833	-0.06839	-48.5833	-0.05429	-48.5833	-0.0368	-75.1667	-0.04755		128.186	1.95595	152.773	1.14754	117.941	0.72712	133.406	0.5382
-48.5	-0.06839	-48.5	-0.05422	-48.5	-0.03676	-75	-0.04756		129.137	1.9576	153.886	1.1572	118.816	0.73174	134.389	0.54207
-48.4167	-0.06839	-48.4167	-0.05415	-48.4167	-0.03672	-74.8333	-0.04756		130.085	1.95905	155.003	1.16704	119.669	0.73605	135.372	0.54548
-48.3333	-0.06838	-48.3333	-0.05409	-48.3333	-0.03668	-74.6667	-0.04757		131.039	1.96143	156.129	1.17504	120.525	0.7398	136.348	0.54908
-48.25	-0.06837	-48.25	-0.05403	-48.25	-0.03664	-74.5	-0.04757		131.987	1.96274	157.254	1.18131	121.391	0.74257	137.337	0.55413
-48.1667	-0.06836	-48.1667	-0.05396	-48.1667	-0.0366	-74.3333	-0.04757		132.924	1.96106	158.375	1.18872	122.275	0.74759	138.31	0.55823
-48.0833	-0.06836	-48.0833	-0.0539	-48.0833	-0.03656	-74.1667	-0.04757		133.851	1.95721	159.505	1.19531	123.153	0.75314	139.289	0.56243
-48	-0.06835	-48	-0.05383	-48	-0.03652	-74	-0.04758		134.779	1.95448	160.606	1.20147	124.034	0.75713	140.275	0.56568
-47.9167	-0.06835	-47.9167	-0.05377	-47.9167	-0.03648	-73.8333	-0.04758		135.723	1.95216	161.719	1.21079	124.894	0.76121	141.258	0.56988
-47.8333	-0.06834	-47.8333	-0.05371	-47.8333	-0.03645	-73.6667	-0.04757		136.667	1.95319	162.84	1.22095	125.75	0.76339	142.248	0.57365
-47.75	-0.06834	-47.75	-0.05365	-47.75	-0.03641	-73.5	-0.04757		137.615	1.95085	163.977	1.2303	126.609	0.76613	143.237	0.57764
-47.6667	-0.06834	-47.6667	-0.0536	-47.6667	-0.03638	-73.3333	-0.04758		138.566	1.94952	165.099	1.23918	127.475	0.77035	144.188	0.58108
-47.5833	-0.06834	-47.5833	-0.05353	-47.5833	-0.03635	-73.1667	-0.04758		139.51	1.95187	166.24	1.24795	128.331	0.77248	145.168	0.58609
-47.5	-0.06834	-47.5	-0.05347	-47.5	-0.03632	-73	-0.04759		140.448	1.95182	167.386	1.25855	129.194	0.77699	146.161	0.58866
-47.4167	-0.06834	-47.4167	-0.05341	-47.4167	-0.03629	-72.8333	-0.0476		141.361	1.9511	168.511	1.26692	130.072	0.78126	147.158	0.59396
-47.3333	-0.06834	-47.3333	-0.05335	-47.3333	-0.03625	-72.6667	-0.0476		142.306	1.95351	169.592	1.27408	130.944	0.78391	148.109	0.59739
-47.25	-0.06834	-47.25	-0.0533	-47.25	-0.03622	-72.5	-0.04762		143.26	1.95652	170.713	1.28118	131.8	0.78654	149.091	0.60127
-47.1667	-0.06834	-47.1667	-0.05324	-47.1667	-0.03618	-72.3333	-0.04762		144.211	1.9605	171.843	1.28817	132.65	0.78968	150.085	0.60504
-47.0833	-0.06835	-47.0833	-0.05318	-47.0833	-0.03615	-72.1667	-0.04763		145.166	1.96281	172.968	1.2964	133.525	0.79378	151.053	0.60805
-47	-0.06835	-47	-0.05312	-47	-0.03611	-72	-0.04763		146.11	1.96425	174.085	1.30271	134.412	0.79657	152.011	0.61281
-46.9167	-0.06835	-46.9167	-0.05306	-46.9167	-0.03608	-71.8333	-0.04763		147.034	1.96674	175.219	1.30905	135.272	0.7992	152.994	0.61628
-46.8333	-0.06835	-46.8333	-0.053	-46.8333	-0.03604	-71.6667	-0.04764		147.971	1.96863	176.34	1.31744	136.144	0.80321	153.991	0.62062
-46.75	-0.06836	-46.75	-0.05294	-46.75	-0.03601	-71.5	-0.04765		148.919	1.97013	177.449	1.32452	137.022	0.80537	154.981	0.62511
-46.6667	-0.06836	-46.6667	-0.05288	-46.6667	-0.03597	-71.3333	-0.04766		149.866	1.97368	178.554	1.33276	137.887	0.80754	155.971	0.62919
-46.5833	-0.06836	-46.5833	-0.05282	-46.5833	-0.03593	-71.1667	-0.04766		150.801	1.97539	179.683	1.33858	138.747	0.81072	156.953	0.63416
-46.5	-0.06837	-46.5	-0.05277	-46.5	-0.03588	-71	-0.04766		151.748	1.97873	180.821	1.34657	139.606	0.812	157.933	0.63829
-46.4167	-0.06837	-46.4167	-0.05271	-46.4167	-0.03584	-70.8333	-0.04766		152.696	1.98356	181.954	1.35355	140.481	0.81483	158.908	0.64299
-46.3333	-0.06837	-46.3333	-0.05266	-46.3333	-0.03579	-70.6667	-0.04766		153.627	1.9854	183.092	1.36019	141.353	0.81764	159.877	0.64595
-46.25	-0.06838	-46.25	-0.05261	-46.25	-0.03574	-70.5	-0.04766		154.557	1.98822	184.217	1.36796	142.216	0.81842	160.863	0.65038
-46.1667	-0.06838	-46.1667	-0.05256	-46.1667	-0.03569	-70.3333	-0.04766		155.505	1.99127	185.318	1.3759	143.075	0.82102	161.842	0.65242
-46.0833	-0.06838	-46.0833	-0.05251	-46.0833	-0.03564	-70.1667	-0.04767		156.459	1.99462	186.443	1.38213	143.941	0.82339	162.829	0.6569
-46	-0.06838	-46	-0.05247	-46	-0.03559	-70	-0.04768		157.407	1.9986	187.569	1.38973	144.797	0.8254	163.815	0.66102
-45.9167	-0.06839	-45.9167	-0.05243	-45.9167	-0.03555	-69.8333	-0.04769		158.351	1.99978	188.678	1.39751	145.656	0.82716	164.78	0.66398
-45.8333	-0.06839	-45.8333	-0.05238	-45.8333	-0.0355	-69.6667	-0.04771		159.313	2.00249	189.799	1.40646	146.528	0.82792	165.735	0.6676
-45.75	-0.06839	-45.75	-0.05234	-45.75	-0.03546	-69.5	-0.04771		160.236	2.00377	190.929	1.41556	147.409	0.82901	166.721	0.6719
-45.6667	-0.0684	-45.6667	-0.05229	-45.6667	-0.03542	-69.3333	-0.04771		161.167	2.00328	192.062	1.42284	148.284	0.83057	167.714	0.67557
-45.5833	-0.0684	-45.5833	-0.05225	-45.5833	-0.03538	-69.1667	-0.04772		162.101	2.0073	193.175	1.42976	149.166	0.83134	168.697	0.68064
-45.5	-0.0684	-45.5	-0.05221	-45.5	-0.03533	-69	-0.04772		163.045	2.00996	194.284	1.43733	150.028	0.83295	169.69	0.68412
-45.4167	-0.0684	-45.4167	-0.05216	-45.4167	-0.03529	-68.8333	-0.04771		163.993	2.01432	195.418	1.44577	150.875	0.83417	170.687	0.68926
-45.3333	-0.06841	-45.3333	-0.05212	-45.3333	-0.03524	-68.6667	-0.04771		164.941	2.02002	196.551	1.4521	151.737	0.83334	171.666	0.69227
-45.25	-0.06841	-45.25	-0.05208	-45.25	-0.03519	-68.5	-0.0477		165.892	2.02228	197.672	1.45848	152.612	0.83407	172.635	0.69485
-45.1667	-0.06841	-45.1667	-0.05203	-45.1667	-0.03515	-68.3333	-0.0477		166.822	2.02562	198.798	1.4672	153.478	0.8318	173.604	0.69804
-45.0833	-0.06842	-45.0833	-0.05199	-45.0833	-0.03509	-68.1667	-0.04769		167.743	2.02722	199.931	1.4753	154.334	0.83109	174.572	0.7013
-45	-0.06843	-45	-0.05194	-45	-0.03504	-68	-0.04769		168.674	2.02713	201.044	1.48416	155.212	0.83042	175.555	0.70412
-44.9167	-0.06844	-44.9167	-0.0519	-44.9167	-0.035	-67.8333	-0.04768		169.628	2.03114	202.153	1.49043	156.087	0.8288	176.538	0.7081
-44.8333	-0.06845	-44.8333	-0.05186	-44.8333	-0.03495	-67.6667	-0.04769		170.576	2.03548	203.267	1.49866	156.941	0.82634	177.524	0.71258
-44.75	-0.06846	-44.75	-0.05182	-44.75	-0.03491	-67.5	-0.04769		171.53	2.039	204.4	1.50615	157.791	0.82369	178.507	0.71671
-44.6667	-0.06847	-44.6667	-0.05177	-44.6667	-0.03486	-67.3333	-0.0477		172.498	2.04486	205.525	1.51294	158.656	0.81799	179.472	0.71837
-44.5833	-0.06848	-44.5833	-0.05173	-44.5833	-0.03482	-67.1667	-0.04771		173.449	2.04706	206.651	1.52126	159.547	0.81	180.44	0.72162
-44.5	-0.06848	-44.5	-0.05169	-44.5	-0.03478	-67	-0.04771		174.37	2.04746	207.776	1.52818	160.434	0.80242	181.423	0.72573
-44.4167	-0.06849	-44.4167	-0.05164	-44.4167	-0.03474	-66.8333	-0.04771		175.3	2.04749	208.897	1.53573	161.287	0.79508	182.42	0.72947
-44.3333	-0.0685	-44.3333	-0.0516	-44.3333	-0.03469	-66.6667	-0.04771		176.252	2.04721	210.006	1.54196	162.169	0.79271	183.41	0.73398
-44.25	-0.06851	-44.25	-0.05156	-44.25	-0.03465	-66.5	-0.04771		177.209	2.04923	211.12	1.54917	163.031	0.79319	184.4	0.73603
-44.1667	-0.06852	-44.1667	-0.05153	-44.1667	-0.0346	-66.3333	-0.04772		178.133	2.04934	212.245	1.55693	163.884	0.79286	185.39	0.7393
-44.0833	-0.06853	-44.0833	-0.05149	-44.0833	-0.03456	-66.1667	-0.04773		179.071	2.04912	213.39	1.5642	164.744	0.7949	186.355	0.74034
-44	-0.06854	-44	-0.05145	-44	-0.03451	-66	-0.04773		180.018	2.05084	214.532	1.57015	165.609	0.7939	187.323	0.7459
-43.9167	-0.06855	-43.9167	-0.05141	-43.9167	-0.03447	-65.8333	-0.04773		180.946	2.05113	215.657	1.57688	166.481	0.79536	188.299	0.74809
-43.8333	-0.06856	-43.8333	-0.05137	-43.8333	-0.03443	-65.6667	-0.04774		181.866	2.04577	216.783	1.58189	167.35	0.79656	189.285	0.75004
-43.75	-0.06856	-43.75	-0.05133	-43.75	-0.03439	-65.5	-0.04774		182.81	2.04719	217.872	1.58538	168.219	0.79574	190.261	0.75447
-43.6667	-0.06857	-43.6667	-0.05129	-43.6667	-0.03435	-65.3333	-0.04774		183.768	2.04777	218.985	1.59063	169.075	0.79707	191.247	0.7591
-43.5833	-0.06858	-43.5833	-0.05126	-43.5833	-0.03432	-65.1667	-0.04773		184.716	2.04819	220.122	1.59701	169.925	0.79985	192.233	0.76086
-43.5	-0.06858	-43.5	-0.05122	-43.5	-0.03428	-65	-0.04772		185.667	2.04772	221.248	1.60328	170.791	0.80185	193.209	0.7642
-43.4167	-0.06859	-43.4167	-0.05118	-43.4167	-0.03424	-64.8333	-0.04772		186.625	2.04624	222.365	1.60959	171.669	0.80207	194.181	0.76679
-43.3333	-0.06861	-43.3333	-0.05115	-43.3333	-0.0342	-64.6667	-0.04773		187.559	2.0463	223.498	1.61534	172.534	0.80346	195.178	0.77051
-43.25	-0.06862	-43.25	-0.05111	-43.25	-0.03416	-64.5	-0.04775		188.49	2.04613	224.628	1.62256	173.4	0.80531	196.154	0.77248
-43.1667	-0.06864	-43.1667	-0.05108	-43.1667	-0.03412	-64.3333	-0.04776		189.427	2.04248	225.737	1.62809	174.287	0.80802	197.129	0.77734
-43.0833	-0.06866	-43.0833	-0.05105	-43.0833	-0.03408	-64.1667	-0.04777		190.365	2.04386	226.826	1.63412	175.162	0.80789	198.116	0.77976
-43	-0.06867	-43	-0.05103	-43	-0.03403	-64	-0.04778		191.305	2.04448	227.955	1.63946	176.006	0.80757	199.123	0.78316
-42.9167	-0.06869	-42.9167	-0.051	-42.9167	-0.03399	-63.8333	-0.04777		192.256	2.0436	229.096	1.64591	176.872	0.81077	200.095	0.78565
-42.8333	-0.0687	-42.8333	-0.05096	-42.8333	-0.03394	-63.6667	-0.04777		193.201	2.04337	230.218	1.6527	177.75	0.81255	201.06	0.78673
-42.75	-0.06872	-42.75	-0.05093	-42.75	-0.0339	-63.5	-0.04777		194.128	2.04053	231.355	1.65754	178.616	0.81338	202.036	0.78991
-42.6667	-0.06874	-42.6667	-0.05089	-42.6667	-0.03385	-63.3333	-0.04777		195.062	2.0402	232.493	1.66304	179.487	0.81559	203.026	0.79259
-42.5833	-0.06875	-42.5833	-0.05085	-42.5833	-0.03381	-63.1667	-0.04778		196.01	2.03988	233.606	1.66892	180.356	0.81463	204.005	0.79612
-42.5	-0.06877	-42.5	-0.05082	-42.5	-0.03377	-63	-0.04779		196.951	2.03838	234.715	1.6723	181.203	0.81623	204.97	0.79794
-42.4167	-0.06879	-42.4167	-0.05078	-42.4167	-0.03373	-62.8333	-0.04779		197.902	2.0396	235.832	1.6776	182.059	0.81642	205.953	0.79937
-42.3333	-0.06881	-42.3333	-0.05074	-42.3333	-0.03369	-62.6667	-0.04779		198.856	2.03946	236.974	1.68147	182.909	0.81486	206.936	0.80401
-42.25	-0.06882	-42.25	-0.05071	-42.25	-0.03366	-62.5	-0.04779		199.814	2.03985	238.087	1.685	183.781	0.81652	207.904	0.80641
-42.1667	-0.06884	-42.1667	-0.05067	-42.1667	-0.03362	-62.3333	-0.04781		200.762	2.04205	239.196	1.69031	184.65	0.81505	208.873	0.80699
-42.0833	-0.06886	-42.0833	-0.05064	-42.0833	-0.03358	-62.1667	-0.04781		201.679	2.03819	240.313	1.69297	185.534	0.81579	209.859	0.80949
-42	-0.06887	-42	-0.05061	-42	-0.03354	-62	-0.04781		202.606	2.03469	241.422	1.69921	186.422	0.8181	210.853	0.8122
-41.9167	-0.06889	-41.9167	-0.05057	-41.9167	-0.0335	-61.8333	-0.0478		203.564	2.03486	242.54	1.70508	187.294	0.81864	211.85	0.81446
-41.8333	-0.0689	-41.8333	-0.05054	-41.8333	-0.03346	-61.6667	-0.0478		204.505	2.03291	243.669	1.71055	188.147	0.82015	212.846	0.81555
-41.75	-0.06892	-41.75	-0.05051	-41.75	-0.03342	-61.5	-0.0478		205.429	2.03116	244.802	1.71516	189.006	0.82169	213.826	0.81695
-41.6667	-0.06894	-41.6667	-0.05048	-41.6667	-0.03338	-61.3333	-0.04781		206.376	2.02998	245.932	1.71771	189.866	0.82227	214.791	0.81848
-41.5833	-0.06895	-41.5833	-0.05045	-41.5833	-0.03334	-61.1667	-0.04781		207.321	2.02803	247.073	1.72232	190.75	0.82563	215.766	0.82049
-41.5	-0.06898	-41.5	-0.05042	-41.5	-0.0333	-61	-0.04781		208.255	2.02683	248.215	1.72474	191.625	0.8269	216.742	0.82247
-41.4167	-0.069	-41.4167	-0.05039	-41.4167	-0.03326	-60.8333	-0.04781		209.189	2.02298	249.336	1.72229	192.497	0.82868	217.725	0.82238
-41.3333	-0.06902	-41.3333	-0.05036	-41.3333	-0.03322	-60.6667	-0.04781		210.13	2.01937	250.425	1.71697	193.369	0.82966	218.704	0.82322
-41.25	-0.06904	-41.25	-0.05033	-41.25	-0.03318	-60.5	-0.0478		211.094	2.01728	251.542	1.7155	194.219	0.83032	219.694	0.82518
-41.1667	-0.06906	-41.1667	-0.0503	-41.1667	-0.03314	-60.3333	-0.0478		212.052	2.01548	252.68	1.71714	195.069	0.83178	220.677	0.82723
-41.0833	-0.06908	-41.0833	-0.05027	-41.0833	-0.0331	-60.1667	-0.0478		213.003	2.0106	253.793	1.7205	195.941	0.83587	221.638	0.82918
-41	-0.0691	-41	-0.05024	-41	-0.03307	-60	-0.0478		213.941	2.00862	254.918	1.72568	196.809	0.83671	222.593	0.82832
-40.9167	-0.06912	-40.9167	-0.05021	-40.9167	-0.03303	-59.8333	-0.04779		214.871	2.002	256.044	1.72904	197.684	0.8381	223.579	0.8305
-40.8333	-0.06915	-40.8333	-0.05018	-40.8333	-0.033	-59.6667	-0.0478		215.822	1.99723	257.157	1.73233	198.55	0.83948	224.576	0.83222
-40.75	-0.06917	-40.75	-0.05015	-40.75	-0.03296	-59.5	-0.04781		216.743	1.99129	258.27	1.73599	199.425	0.84112	225.566	0.83518
-40.6667	-0.06919	-40.6667	-0.05013	-40.6667	-0.03292	-59.3333	-0.04782		217.69	1.98428	259.399	1.73833	200.287	0.84292	226.555	0.83517
-40.5833	-0.06922	-40.5833	-0.05011	-40.5833	-0.03288	-59.1667	-0.04782		218.625	1.97715	260.529	1.74166	201.141	0.84246	227.545	0.83581
-40.5	-0.06924	-40.5	-0.05008	-40.5	-0.03283	-59	-0.0478		219.576	1.9719	261.666	1.74499	202.003	0.84346	228.524	0.83599
-40.4167	-0.06927	-40.4167	-0.05006	-40.4167	-0.03279	-58.8333	-0.04779		220.523	1.96626	262.791	1.74917	202.875	0.8446	229.486	0.83721
-40.3333	-0.0693	-40.3333	-0.05004	-40.3333	-0.03273	-58.6667	-0.04778		221.447	1.96046	263.929	1.7516	203.756	0.84445	230.465	0.8371
-40.25	-0.06932	-40.25	-0.05002	-40.25	-0.03269	-58.5	-0.0478		222.361	1.95259	265.05	1.75496	204.612	0.84563	231.444	0.8373
-40.1667	-0.06935	-40.1667	-0.05	-40.1667	-0.03264	-58.3333	-0.04781		223.312	1.94823	266.163	1.7577	205.484	0.84858	232.445	0.83797
-40.0833	-0.06938	-40.0833	-0.04998	-40.0833	-0.0326	-58.1667	-0.04783		224.27	1.94458	267.277	1.75919	206.356	0.84838	233.41	0.83997
-40	-0.06941	-40	-0.04996	-40	-0.03256	-58	-0.04783		225.224	1.93811	268.39	1.7604	207.209	0.85175	234.386	0.84064
-39.9167	-0.06943	-39.9167	-0.04994	-39.9167	-0.03253	-57.8333	-0.04783		226.179	1.93487	269.523	1.76321	208.066	0.85226	235.351	0.84114
-39.8333	-0.06946	-39.8333	-0.04992	-39.8333	-0.03249	-57.6667	-0.04784		227.133	1.92755	270.64	1.76718	208.931	0.85457	236.326	0.84166
-39.75	-0.06949	-39.75	-0.0499	-39.75	-0.03245	-57.5	-0.04785		228.077	1.91884	271.766	1.77055	209.812	0.85654	237.302	0.8431
-39.6667	-0.06952	-39.6667	-0.04988	-39.6667	-0.0324	-57.3333	-0.04785		229.008	1.91208	272.875	1.7734	210.694	0.85848	238.292	0.8455
-39.5833	-0.06955	-39.5833	-0.04985	-39.5833	-0.03237	-57.1667	-0.04785		229.935	1.9011	273.988	1.77581	211.566	0.86179	239.278	0.84516
-39.5	-0.06958	-39.5	-0.04983	-39.5	-0.03233	-57	-0.04784		230.883	1.89198	275.097	1.77874	212.434	0.86314	240.279	0.84777
-39.4167	-0.06961	-39.4167	-0.04981	-39.4167	-0.03229	-56.8333	-0.04782		231.831	1.88319	276.218	1.78409	213.294	0.86325	241.272	0.84755
-39.3333	-0.06965	-39.3333	-0.04978	-39.3333	-0.03226	-56.6667	-0.04781		232.775	1.87209	277.36	1.78791	214.144	0.86774	242.258	0.84765
-39.25	-0.06968	-39.25	-0.04976	-39.25	-0.03223	-56.5	-0.0478		233.712	1.86251	278.489	1.79129	215.012	0.86954	243.206	0.84651
-39.1667	-0.06972	-39.1667	-0.04974	-39.1667	-0.0322	-56.3333	-0.04779		234.643	1.85161	279.631	1.79656	215.878	0.87145	244.178	0.84833
-39.0833	-0.06975	-39.0833	-0.04972	-39.0833	-0.03217	-56.1667	-0.0478		235.57	1.83997	280.772	1.80038	216.747	0.87447	245.171	0.85046
-39	-0.06978	-39	-0.0497	-39	-0.03213	-56	-0.0478		236.508	1.82744	281.894	1.80432	217.616	0.8775	246.154	0.85114
-38.9167	-0.06981	-38.9167	-0.04969	-38.9167	-0.03209	-55.8333	-0.0478		237.449	1.81448	282.991	1.806	218.491	0.87924	247.126	0.8528
-38.8333	-0.06985	-38.8333	-0.04968	-38.8333	-0.03206	-55.6667	-0.0478		238.403	1.80362	284.108	1.80824	219.341	0.88176	248.116	0.85491
-38.75	-0.06989	-38.75	-0.04967	-38.75	-0.03202	-55.5	-0.0478		239.358	1.78938	285.241	1.81166	220.187	0.88314	249.106	0.8554
-38.6667	-0.06993	-38.6667	-0.04965	-38.6667	-0.03198	-55.3333	-0.0478		240.315	1.76889	286.371	1.81405	221.056	0.8859	250.081	0.85786
-38.5833	-0.06997	-38.5833	-0.04964	-38.5833	-0.03195	-55.1667	-0.0478		241.26	1.74567	287.492	1.81671	221.934	0.88838	251.064	0.85829
-38.5	-0.07001	-38.5	-0.04963	-38.5	-0.03192	-55	-0.04781		242.177	1.7137	288.613	1.81962	222.809	0.89001	252.026	0.86061
-38.4167	-0.07005	-38.4167	-0.04962	-38.4167	-0.03189	-54.8333	-0.0478		243.114	1.67534	289.734	1.82123	223.681	0.89312	253.026	0.86173
-38.3333	-0.07009	-38.3333	-0.04962	-38.3333	-0.03186	-54.6667	-0.0478		244.065	1.63111	290.835	1.824	224.566	0.89723	254.009	0.86376
-38.25	-0.07013	-38.25	-0.04961	-38.25	-0.03182	-54.5	-0.04779		245.01	1.57429	291.953	1.82481	225.434	0.90018	254.999	0.86674
-38.1667	-0.07017	-38.1667	-0.04961	-38.1667	-0.03179	-54.3333	-0.04779		245.947	1.48709	293.086	1.82689	226.284	0.90165	255.974	0.86754
-38.0833	-0.07021	-38.0833	-0.0496	-38.0833	-0.03175	-54.1667	-0.04779		246.895	1.34661	294.207	1.83011	227.144	0.90194	256.943	0.8697
-38	-0.07025	-38	-0.04959	-38	-0.03171	-54	-0.04779		247.839	1.13682	295.345	1.83369	228.019	0.90422	257.915	0.87107
-37.9167	-0.07029	-37.9167	-0.04959	-37.9167	-0.03167	-53.8333	-0.04779		248.766	0.78557	296.47	1.83528	228.891	0.90803	258.887	0.87194
-37.8333	-0.07034	-37.8333	-0.04958	-37.8333	-0.03162	-53.6667	-0.04779		249.687	0.64697	297.596	1.83673	229.747	0.91061	259.866	0.87369
-37.75	-0.07038	-37.75	-0.04958	-37.75	-0.03158	-53.5	-0.0478				298.697	1.8378	230.612	0.91263	260.849	0.87408
-37.6667	-0.07043	-37.6667	-0.04957	-37.6667	-0.03154	-53.3333	-0.0478				299.818	1.83852	231.469	0.91426	261.835	0.87599
-37.5833	-0.07048	-37.5833	-0.04957	-37.5833	-0.0315	-53.1667	-0.0478				300.947	1.83921	232.328	0.91624	262.818	0.87651
-37.5	-0.07052	-37.5	-0.04956	-37.5	-0.03147	-53	-0.04781				302.06	1.83865	233.181	0.91861	263.79	0.87808
-37.4167	-0.07058	-37.4167	-0.04956	-37.4167	-0.03143	-52.8333	-0.04782				303.178	1.83833	234.053	0.92088	264.759	0.88005
-37.3333	-0.07063	-37.3333	-0.04956	-37.3333	-0.03141	-52.6667	-0.04782				304.311	1.83931	234.934	0.92369	265.738	0.88156
-37.25	-0.07069	-37.25	-0.04955	-37.25	-0.03139	-52.5	-0.04783				305.436	1.83897	235.812	0.92599	266.735	0.88381
-37.1667	-0.07074	-37.1667	-0.04955	-37.1667	-0.03136	-52.3333	-0.04784				306.541	1.83721	236.691	0.92778	267.732	0.88299
-37.0833	-0.07079	-37.0833	-0.04956	-37.0833	-0.03132	-52.1667	-0.04784				307.634	1.83615	237.559	0.93018	268.718	0.8855
-37	-0.07085	-37	-0.04956	-37	-0.03129	-52	-0.04784				308.772	1.83685	238.409	0.93055	269.708	0.88783
-36.9167	-0.0709	-36.9167	-0.04957	-36.9167	-0.03126	-51.8333	-0.04784				309.913	1.83623	239.269	0.93191	270.691	0.88942
-36.8333	-0.07096	-36.8333	-0.04957	-36.8333	-0.03123	-51.6667	-0.04785				311.059	1.83399	240.144	0.93385	271.652	0.88916
-36.75	-0.07102	-36.75	-0.04958	-36.75	-0.0312	-51.5	-0.04786				312.184	1.83341	241.009	0.93465	272.621	0.89069
-36.6667	-0.07108	-36.6667	-0.04958	-36.6667	-0.03116	-51.3333	-0.04787				313.326	1.83034	241.869	0.93496	273.607	0.89216
-36.5833	-0.07115	-36.5833	-0.04958	-36.5833	-0.03113	-51.1667	-0.04787				314.443	1.82928	242.737	0.93624	274.597	0.89505
-36.5	-0.07122	-36.5	-0.04958	-36.5	-0.0311	-51	-0.04787				315.552	1.8256	243.612	0.93915	275.569	0.89506
-36.4167	-0.07129	-36.4167	-0.04959	-36.4167	-0.03107	-50.8333	-0.04788				316.657	1.82039	244.469	0.93854	276.552	0.89691
-36.3333	-0.07136	-36.3333	-0.04959	-36.3333	-0.03105	-50.6667	-0.04789				317.774	1.81806	245.341	0.93922	277.535	0.89734
-36.25	-0.07144	-36.25	-0.04961	-36.25	-0.03103	-50.5	-0.0479				318.9	1.81374	246.197	0.93968	278.5	0.89947
-36.1667	-0.07152	-36.1667	-0.04962	-36.1667	-0.03101	-50.3333	-0.04791				320.021	1.81014	247.084	0.94223	279.465	0.89865
-36.0833	-0.07161	-36.0833	-0.04963	-36.0833	-0.03099	-50.1667	-0.04791				321.146	1.80653	247.969	0.94216	280.451	0.90024
-36	-0.07169	-36	-0.04965	-36	-0.03098	-50	-0.04791				322.247	1.80153	248.831	0.94306	281.444	0.9025
-35.9167	-0.07177	-35.9167	-0.04967	-35.9167	-0.03096	-49.8333	-0.04791				323.352	1.7978	249.7	0.94258	282.438	0.90515
-35.8333	-0.07185	-35.8333	-0.04969	-35.8333	-0.03094	-49.6667	-0.04791				324.502	1.79135	250.559	0.94305	283.42	0.90535
-35.75	-0.07193	-35.75	-0.04971	-35.75	-0.03092	-49.5	-0.04791				325.627	1.78647	251.422	0.94391	284.41	0.90563
-35.6667	-0.07201	-35.6667	-0.04973	-35.6667	-0.03089	-49.3333	-0.04791				326.757	1.77842	252.275	0.94447	285.379	0.90589
-35.5833	-0.07209	-35.5833	-0.04976	-35.5833	-0.03087	-49.1667	-0.04791				327.914	1.77185	253.147	0.94421	286.348	0.90808
-35.5	-0.07218	-35.5	-0.04979	-35.5	-0.03085	-49	-0.0479				329.044	1.76025	254.012	0.94458	287.33	0.90892
-35.4167	-0.07227	-35.4167	-0.04982	-35.4167	-0.03083	-48.8333	-0.0479				330.177	1.74035	254.884	0.94551	288.302	0.90814
-35.3333	-0.07236	-35.3333	-0.04984	-35.3333	-0.03082	-48.6667	-0.04791				331.27	1.71372	255.753	0.94474	289.282	0.91029
-35.25	-0.07246	-35.25	-0.04987	-35.25	-0.03081	-48.5	-0.04791				332.383	1.68856	256.612	0.94437	290.271	0.91327
-35.1667	-0.07256	-35.1667	-0.0499	-35.1667	-0.03079	-48.3333	-0.04792				333.509	1.65914	257.472	0.9459	291.254	0.91419
-35.0833	-0.07266	-35.0833	-0.04993	-35.0833	-0.03078	-48.1667	-0.04793				334.642	1.63297	258.334	0.94505	292.216	0.91301
-35	-0.07277	-35	-0.04997	-35	-0.03077	-48	-0.04793				335.763	1.60555	259.209	0.94635	293.174	0.9154
-34.9167	-0.07287	-34.9167	-0.05	-34.9167	-0.03076	-47.8333	-0.04794				336.901	1.58094	260.097	0.94574	294.164	0.91795
-34.8333	-0.07298	-34.8333	-0.05004	-34.8333	-0.03075	-47.6667	-0.04794				338.01	1.55519	260.953	0.94528	295.164	0.92032
-34.75	-0.07309	-34.75	-0.05008	-34.75	-0.03075	-47.5	-0.04794				339.111	1.52906	261.837	0.94672	296.157	0.92112
-34.6667	-0.07321	-34.6667	-0.05012	-34.6667	-0.03074	-47.3333	-0.04794				340.224	1.49957	262.7	0.94606	297.144	0.92259
-34.5833	-0.07332	-34.5833	-0.05017	-34.5833	-0.03073	-47.1667	-0.04794				341.337	1.47012	263.544	0.9462	298.141	0.92391
-34.5	-0.07344	-34.5	-0.05022	-34.5	-0.03073	-47	-0.04794				342.487	1.43977	264.409	0.94796	299.12	0.92409
-34.4167	-0.07357	-34.4167	-0.05027	-34.4167	-0.03072	-46.8333	-0.04795				343.62	1.40565	265.275	0.94739	300.074	0.9256
-34.3333	-0.0737	-34.3333	-0.05032	-34.3333	-0.03071	-46.6667	-0.04797				344.754	1.36372	266.15	0.95086	301.043	0.92554
-34.25	-0.07383	-34.25	-0.05038	-34.25	-0.03071	-46.5	-0.04798				345.887	1.30631	267.009	0.95211	302.026	0.9283
-34.1667	-0.07396	-34.1667	-0.05044	-34.1667	-0.0307	-46.3333	-0.04798				347	1.24381	267.881	0.95232	303.012	0.92955
-34.0833	-0.07411	-34.0833	-0.0505	-34.0833	-0.0307	-46.1667	-0.04798				348.11	1.17868	268.75	0.95224	303.984	0.9293
-34	-0.07425	-34	-0.05056	-34	-0.0307	-46	-0.04798				349.227	1.1132	269.606	0.9537	304.97	0.92937
-33.9167	-0.0744	-33.9167	-0.05064	-33.9167	-0.0307	-45.8333	-0.04798				350.344	1.04893	270.459	0.95278	305.928	0.93073
-33.8333	-0.07454	-33.8333	-0.05071	-33.8333	-0.0307	-45.6667	-0.04798				351.473	0.99072	271.322	0.95522	306.904	0.93202
-33.75	-0.0747	-33.75	-0.05079	-33.75	-0.03071	-45.5	-0.04799				352.595	0.93848	272.203	0.95602	307.89	0.93355
-33.6667	-0.07486	-33.6667	-0.05086	-33.6667	-0.03072	-45.3333	-0.048				353.72	0.88066	273.075	0.95701	308.873	0.93337
-33.5833	-0.07502	-33.5833	-0.05095	-33.5833	-0.03073	-45.1667	-0.048				354.841	0.81146	273.953	0.95766	309.87	0.93411
-33.5	-0.07519	-33.5	-0.05103	-33.5	-0.03074	-45	-0.04801				355.954	0.73674	274.822	0.95941	310.874	0.93524
-33.4167	-0.07536	-33.4167	-0.05111	-33.4167	-0.03076	-44.8333	-0.04802				357.051	0.67399	275.684	0.9596	311.892	0.93792
-33.3333	-0.07554	-33.3333	-0.0512	-33.3333	-0.03078	-44.6667	-0.04803				358.185	0.60991	276.541	0.96121	312.853	0.93734
-33.25	-0.07573	-33.25	-0.0513	-33.25	-0.0308	-44.5	-0.04804				359.314	0.53873	277.416	0.96119	313.811	0.93818
-33.1667	-0.07592	-33.1667	-0.05139	-33.1667	-0.03083	-44.3333	-0.04803				360.448	0.47005	278.281	0.96273	314.78	0.93913
-33.0833	-0.07613	-33.0833	-0.0515	-33.0833	-0.03086	-44.1667	-0.04804				361.593	0.26279	279.137	0.96546	315.766	0.94053
-33	-0.07634	-33	-0.0516	-33	-0.03088	-44	-0.04805						280.012	0.96691	316.753	0.93983
-32.9167	-0.07654	-32.9167	-0.05172	-32.9167	-0.03091	-43.8333	-0.04805						280.884	0.96676	317.718	0.93913
-32.8333	-0.07676	-32.8333	-0.05183	-32.8333	-0.03094	-43.6667	-0.04805						281.737	0.96764	318.711	0.94207
-32.75	-0.07699	-32.75	-0.05195	-32.75	-0.03097	-43.5	-0.04806						282.584	0.96822	319.701	0.94156
-32.6667	-0.07722	-32.6667	-0.05207	-32.6667	-0.031	-43.3333	-0.04807						283.462	0.96997	320.659	0.93992
-32.5833	-0.07745	-32.5833	-0.0522	-32.5833	-0.03103	-43.1667	-0.04808						284.337	0.96973	321.624	0.94313
-32.5	-0.0777	-32.5	-0.05233	-32.5	-0.03106	-43	-0.04808						285.209	0.97124	322.6	0.94433
-32.4167	-0.07796	-32.4167	-0.05247	-32.4167	-0.0311	-42.8333	-0.04808						286.091	0.97349	323.597	0.94654
-32.3333	-0.07822	-32.3333	-0.0526	-32.3333	-0.03114	-42.6667	-0.04807						286.959	0.97276	324.59	0.94722
-32.25	-0.07849	-32.25	-0.05275	-32.25	-0.0312	-42.5	-0.04807						287.831	0.9732	325.573	0.94741
-32.1667	-0.07875	-32.1667	-0.0529	-32.1667	-0.03124	-42.3333	-0.04807						288.675	0.97109	326.57	0.94683
-32.0833	-0.07904	-32.0833	-0.05306	-32.0833	-0.0313	-42.1667	-0.04808						289.537	0.97148	327.542	0.9467
-32	-0.07933	-32	-0.05322	-32	-0.03135	-42	-0.04809						290.412	0.97416	328.503	0.94778
-31.9167	-0.07962	-31.9167	-0.0534	-31.9167	-0.03142	-41.8333	-0.0481						291.278	0.97449	329.475	0.94921
-31.8333	-0.07991	-31.8333	-0.05358	-31.8333	-0.03148	-41.6667	-0.0481						292.137	0.97508	330.458	0.9477
-31.75	-0.08023	-31.75	-0.05376	-31.75	-0.03154	-41.5	-0.0481						293.016	0.9742	331.451	0.95063
-31.6667	-0.08055	-31.6667	-0.05394	-31.6667	-0.0316	-41.3333	-0.04811						293.878	0.97518	332.445	0.9489
-31.5833	-0.08088	-31.5833	-0.05414	-31.5833	-0.03168	-41.1667	-0.04812						294.741	0.97605	333.442	0.94925
-31.5	-0.08121	-31.5	-0.05434	-31.5	-0.03175	-41	-0.04814						295.594	0.97453	334.403	0.9498
-31.4167	-0.08158	-31.4167	-0.05455	-31.4167	-0.03183	-40.8333	-0.04816						296.469	0.97562	335.365	0.95123
-31.3333	-0.08194	-31.3333	-0.05475	-31.3333	-0.0319	-40.6667	-0.04817						297.362	0.97592	336.333	0.95087
-31.25	-0.08231	-31.25	-0.05498	-31.25	-0.03199	-40.5	-0.04818						298.225	0.97512	337.316	0.95014
-31.1667	-0.08268	-31.1667	-0.0552	-31.1667	-0.03208	-40.3333	-0.04819						299.081	0.97554	338.302	0.94999
-31.0833	-0.08307	-31.0833	-0.05542	-31.0833	-0.03217	-40.1667	-0.0482						299.953	0.97535	339.292	0.95026
-31	-0.08347	-31	-0.05565	-31	-0.03225	-40	-0.04821						300.816	0.97428	340.289	0.94942
-30.9167	-0.08386	-30.9167	-0.0559	-30.9167	-0.03235	-39.8333	-0.04823						301.666	0.97446	341.265	0.94843
-30.8333	-0.08427	-30.8333	-0.05615	-30.8333	-0.03245	-39.6667	-0.04824						302.534	0.9741	342.233	0.94745
-30.75	-0.08469	-30.75	-0.0564	-30.75	-0.03255	-39.5	-0.04825						303.4	0.97415	343.202	0.94872
-30.6667	-0.08512	-30.6667	-0.05665	-30.6667	-0.03265	-39.3333	-0.04828						304.272	0.97391	344.195	0.94684
-30.5833	-0.08555	-30.5833	-0.05694	-30.5833	-0.03276	-39.1667	-0.0483						305.15	0.97359	345.171	0.94587
-30.5	-0.08598	-30.5	-0.05721	-30.5	-0.03288	-39	-0.04833						306.022	0.97452	346.143	0.94391
-30.4167	-0.08645	-30.4167	-0.05749	-30.4167	-0.033	-38.8333	-0.04835						306.872	0.97388	347.126	0.94326
-30.3333	-0.0869	-30.3333	-0.05777	-30.3333	-0.03312	-38.6667	-0.04836						307.719	0.97384	348.123	0.9424
-30.25	-0.08737	-30.25	-0.05806	-30.25	-0.03326	-38.5	-0.04837						308.587	0.97397	349.084	0.93913
-30.1667	-0.08783	-30.1667	-0.05835	-30.1667	-0.03339	-38.3333	-0.04839						309.472	0.97475	350.046	0.93713
-30.0833	-0.08832	-30.0833	-0.05864	-30.0833	-0.03353	-38.1667	-0.0484						310.344	0.97437	351.036	0.9315
-30	-0.08881	-30	-0.05893	-30	-0.03368	-38	-0.04842						311.216	0.97425	352.026	0.91043
-29.9167	-0.08929	-29.9167	-0.05923	-29.9167	-0.03383	-37.8333	-0.04845						312.091	0.97543	353.022	0.89914
-29.8333	-0.08978	-29.8333	-0.05954	-29.8333	-0.03399	-37.6667	-0.04849						312.959	0.97429	354.005	0.89491
-29.75	-0.09027	-29.75	-0.05984	-29.75	-0.03414	-37.5	-0.04852						313.816	0.9748	354.998	0.89588
-29.6667	-0.09076	-29.6667	-0.06014	-29.6667	-0.0343	-37.3333	-0.04855						314.675	0.97402	355.971	0.89467
-29.5833	-0.09125	-29.5833	-0.06045	-29.5833	-0.03447	-37.1667	-0.04858						315.556	0.97541	356.953	0.8955
-29.5	-0.09174	-29.5	-0.06076	-29.5	-0.03464	-37	-0.04861						316.422	0.97503	357.918	0.89362
-29.4167	-0.09223	-29.4167	-0.06106	-29.4167	-0.03482	-36.8333	-0.04864						317.287	0.9744	358.898	0.89424
-29.3333	-0.09271	-29.3333	-0.06137	-29.3333	-0.03499	-36.6667	-0.04867						318.156	0.97363	359.877	0.89356
-29.25	-0.09319	-29.25	-0.06167	-29.25	-0.03518	-36.5	-0.0487						319.012	0.97409	360.867	0.89501
-29.1667	-0.09367	-29.1667	-0.06198	-29.1667	-0.03536	-36.3333	-0.04872						319.872	0.97381	361.853	0.89548
-29.0833	-0.09413	-29.0833	-0.06228	-29.0833	-0.03555	-36.1667	-0.04875						320.728	0.97422	362.818	0.89513
-29	-0.09459	-29	-0.06257	-29	-0.03574	-36	-0.04877						321.597	0.97449	363.78	0.89466
-28.9167	-0.09504	-28.9167	-0.06287	-28.9167	-0.03594	-35.8333	-0.0488						322.478	0.97436	364.762	0.89545
-28.8333	-0.09549	-28.8333	-0.06315	-28.8333	-0.03614	-35.6667	-0.04883						323.35	0.97469	365.763	0.89688
-28.75	-0.09591	-28.75	-0.06343	-28.75	-0.03634	-35.5	-0.04885						324.231	0.97444	366.742	0.8958
-28.6667	-0.09633	-28.6667	-0.06371	-28.6667	-0.03654	-35.3333	-0.04887						325.103	0.97438	367.728	0.89652
-28.5833	-0.09673	-28.5833	-0.06398	-28.5833	-0.03675	-35.1667	-0.0489						325.95	0.97284	368.725	0.89707
-28.5	-0.09713	-28.5	-0.06422	-28.5	-0.03696	-35	-0.04894						326.797	0.97183	369.708	0.89889
-28.4167	-0.09747	-28.4167	-0.06447	-28.4167	-0.03717	-34.8333	-0.04898						327.675	0.97215	370.659	0.89671
-28.3333	-0.09782	-28.3333	-0.0647	-28.3333	-0.03738	-34.6667	-0.04902						328.547	0.97033	371.631	0.89677
-28.25	-0.09815	-28.25	-0.06493	-28.25	-0.03759	-34.5	-0.04906						329.4	0.97019	372.631	0.89871
-28.1667	-0.09847	-28.1667	-0.06513	-28.1667	-0.0378	-34.3333	-0.04911						330.281	0.96954	373.614	0.89817
-28.0833	-0.09871	-28.0833	-0.06532	-28.0833	-0.03801	-34.1667	-0.04915						331.15	0.96835	374.597	0.89866
-28	-0.09896	-28	-0.06551	-28	-0.03822	-34	-0.0492						331.994	0.96832	375.58	0.89914
-27.9167	-0.09919	-27.9167	-0.06569	-27.9167	-0.03842	-33.8333	-0.04925						332.85	0.9669	376.559	0.90049
-27.8333	-0.09942	-27.8333	-0.06584	-27.8333	-0.03863	-33.6667	-0.04931						333.716	0.96552	377.517	0.90018
-27.75	-0.09957	-27.75	-0.06599	-27.75	-0.03883	-33.5	-0.04937						334.6	0.96691	378.475	0.90053
-27.6667	-0.09973	-27.6667	-0.06613	-27.6667	-0.03903	-33.3333	-0.04944						335.478	0.96723	379.468	0.90004
-27.5833	-0.09988	-27.5833	-0.06626	-27.5833	-0.03924	-33.1667	-0.04951						336.344	0.96589	380.451	0.89987
-27.5	-0.10002	-27.5	-0.06634	-27.5	-0.03944	-33	-0.04959						337.222	0.9654	381.448	0.9008
-27.4167	-0.1001	-27.4167	-0.06643	-27.4167	-0.03964	-32.8333	-0.04966						338.087	0.96445	382.438	0.90081
-27.3333	-0.10017	-27.3333	-0.06651	-27.3333	-0.03984	-32.6667	-0.04975						338.947	0.96421	383.42	0.90022
-27.25	-0.10024	-27.25	-0.06658	-27.25	-0.04003	-32.5	-0.04983						339.812	0.96222	384.389	0.90017
-27.1667	-0.10029	-27.1667	-0.0666	-27.1667	-0.04021	-32.3333	-0.04992						340.681	0.96031	385.368	0.90072
-27.0833	-0.10027	-27.0833	-0.06663	-27.0833	-0.0404	-32.1667	-0.05						341.553	0.95946	386.355	0.90148
-27	-0.10026	-27	-0.06665	-27	-0.04058	-32	-0.05009						342.422	0.95933	387.337	0.89987
-26.9167	-0.10025	-26.9167	-0.06666	-26.9167	-0.04075	-31.8333	-0.05019						343.294	0.95578	388.306	0.89894
-26.8333	-0.10022	-26.8333	-0.06663	-26.8333	-0.0409	-31.6667	-0.05029						344.141	0.95467	389.303	0.8997
-26.75	-0.10017	-26.75	-0.0666	-26.75	-0.04104	-31.5	-0.05038						344.994	0.9546	390.289	0.89939
-26.6667	-0.10009	-26.6667	-0.06657	-26.6667	-0.0412	-31.3333	-0.05049						345.866	0.95465	391.251	0.89798
-26.5833	-0.10001	-26.5833	-0.06654	-26.5833	-0.04133	-31.1667	-0.05061						346.75	0.95292	392.205	0.89634
-26.5	-0.09993	-26.5	-0.06647	-26.5	-0.04145	-31	-0.05076						347.616	0.95066	393.184	0.89721
-26.4167	-0.09984	-26.4167	-0.0664	-26.4167	-0.04154	-30.8333	-0.0509						348.484	0.95157	394.181	0.89719
-26.3333	-0.09972	-26.3333	-0.06634	-26.3333	-0.04168	-30.6667	-0.05104						349.366	0.95103	395.178	0.89639
-26.25	-0.09961	-26.25	-0.06626	-26.25	-0.04171	-30.5	-0.05118						350.228	0.94987	396.161	0.89572
-26.1667	-0.09949	-26.1667	-0.06617	-26.1667	-0.04176	-30.3333	-0.05133						351.062	0.9477	397.158	0.89549
-26.0833	-0.09938	-26.0833	-0.06608	-26.0833	-0.04179	-30.1667	-0.05148						351.928	0.94583	398.144	0.89474
-26	-0.09924	-26	-0.06598	-26	-0.04183	-30	-0.05165						352.812	0.94607	399.109	0.89231
-25.9167	-0.09911	-25.9167	-0.06589	-25.9167	-0.0418	-29.8333	-0.05183						353.687	0.94455	400.067	0.89003
-25.8333	-0.09898	-25.8333	-0.06578	-25.8333	-0.04179	-29.6667	-0.05202						354.556	0.94315	401.064	0.88883
-25.75	-0.09885	-25.75	-0.06567	-25.75	-0.04179	-29.5	-0.05222						355.428	0.94326	402.043	0.88502
-25.6667	-0.09871	-25.6667	-0.06556	-25.6667	-0.04178	-29.3333	-0.05243						356.297	0.94294	403.026	0.88206
-25.5833	-0.09857	-25.5833	-0.06545	-25.5833	-0.04176	-29.1667	-0.05265						357.153	0.94186	404.009	0.87871
-25.5	-0.09844	-25.5	-0.06534	-25.5	-0.04174	-29	-0.05288						357.997	0.93891	404.97	0.87323
-25.4167	-0.09832	-25.4167	-0.06522	-25.4167	-0.04172	-28.8333	-0.05312						358.866	0.93895	405.932	0.86523
-25.3333	-0.09819	-25.3333	-0.06511	-25.3333	-0.04171	-28.6667	-0.05337						359.756	0.93919	406.911	0.85207
-25.25	-0.09807	-25.25	-0.06501	-25.25	-0.04169	-28.5	-0.05363						360.622	0.93875	407.897	0.84032
-25.1667	-0.09795	-25.1667	-0.0649	-25.1667	-0.04167	-28.3333	-0.0539						361.497	0.9376	408.884	0.83364
-25.0833	-0.09784	-25.0833	-0.06479	-25.0833	-0.04165	-28.1667	-0.05417						362.362	0.93564	409.877	0.82955
-25	-0.09773	-25	-0.06468	-25	-0.04164	-28	-0.05446						363.206	0.93456	410.87	0.83018
-24.9167	-0.09762	-24.9167	-0.06457	-24.9167	-0.04162	-27.8333	-0.05476						364.075	0.93403	411.853	0.82597
-24.8333	-0.09752	-24.8333	-0.06446	-24.8333	-0.0416	-27.6667	-0.05506						364.934	0.93277	412.818	0.82183
-24.75	-0.09743	-24.75	-0.06435	-24.75	-0.04159	-27.5	-0.05537						365.8	0.93042	413.797	0.82
-24.6667	-0.09734	-24.6667	-0.06425	-24.6667	-0.04157	-27.3333	-0.0557						366.666	0.92965	414.784	0.82003
-24.5833	-0.09725	-24.5833	-0.06414	-24.5833	-0.04156	-27.1667	-0.05603						367.537	0.92972	415.77	0.81682
-24.5	-0.09717	-24.5	-0.06404	-24.5	-0.04154	-27	-0.05638						368.412	0.92998	416.749	0.81558
-24.4167	-0.09709	-24.4167	-0.06395	-24.4167	-0.04151	-26.8333	-0.05673						369.275	0.9295	417.725	0.81597
-24.3333	-0.09702	-24.3333	-0.06385	-24.3333	-0.04149	-26.6667	-0.05709						370.128	0.92691	418.711	0.81538
-24.25	-0.09694	-24.25	-0.06375	-24.25	-0.04146	-26.5	-0.05746						371	0.92732	419.676	0.81391
-24.1667	-0.09687	-24.1667	-0.06367	-24.1667	-0.04137	-26.3333	-0.05782						371.881	0.92577	420.638	0.81402
-24.0833	-0.09681	-24.0833	-0.06358	-24.0833	-0.04109	-26.1667	-0.05819						372.753	0.92302	421.638	0.81189
-24	-0.09675	-24	-0.06349	-24	-0.04068	-26	-0.05855						373.622	0.92232	422.646	0.81297
-23.9167	-0.09669	-23.9167	-0.06341	-23.9167	-0.0408	-25.8333	-0.05892						374.516	0.92346	423.628	0.81277
-23.8333	-0.09664	-23.8333	-0.06333	-23.8333	-0.04063	-25.6667	-0.05928						375.353	0.91175	424.608	0.81249
-23.75	-0.09659	-23.75	-0.06325	-23.75	-0.04057	-25.5	-0.05965						376.209	0.92489	425.59	0.8111
-23.6667	-0.09654	-23.6667	-0.06317	-23.6667	-0.04047	-25.3333	-0.06002						377.053	0.91165	426.562	0.80973
-23.5833	-0.09649	-23.5833	-0.06309	-23.5833	-0.04036	-25.1667	-0.06039						377.928	0.91371	427.524	0.80996
-23.5	-0.09644	-23.5	-0.06302	-23.5	-0.04025	-25	-0.06075						378.806	0.91361	428.503	0.80922
-23.4167	-0.09639	-23.4167	-0.06295	-23.4167	-0.04014	-24.8333	-0.06109						379.678	0.91665	429.486	0.80804
-23.3333	-0.09635	-23.3333	-0.06288	-23.3333	-0.04003	-24.6667	-0.06143						380.544	0.90371	430.476	0.80845
-23.25	-0.0963	-23.25	-0.06281	-23.25	-0.03991	-24.5	-0.06176						381.397	0.90703	431.458	0.80738
-23.1667	-0.09626	-23.1667	-0.06275	-23.1667	-0.0398	-24.3333	-0.06209						382.25	0.90596	432.438	0.8073
-23.0833	-0.09622	-23.0833	-0.06269	-23.0833	-0.0397	-24.1667	-0.06239						383.116	0.90407	433.403	0.80477
-23	-0.09619	-23	-0.06263	-23	-0.0396	-24	-0.06269						383.991	0.89456	434.364	0.80509
-22.9167	-0.09615	-22.9167	-0.06257	-22.9167	-0.03951	-23.8333	-0.06297						384.884	0.9017	435.34	0.80436
-22.8333	-0.09612	-22.8333	-0.06252	-22.8333	-0.03941	-23.6667	-0.06324						385.766	0.89377	436.344	0.80404
-22.75	-0.09609	-22.75	-0.06247	-22.75	-0.03931	-23.5	-0.06348						386.647	0.8881	437.316	0.80104
-22.6667	-0.09606	-22.6667	-0.06241	-22.6667	-0.0392	-23.3333	-0.06372						387.506	0.88369	438.317	0.79974
-22.5833	-0.09603	-22.5833	-0.06236	-22.5833	-0.0391	-23.1667	-0.06393						388.359	0.8812	439.31	0.79985
-22.5	-0.096	-22.5	-0.06231	-22.5	-0.039	-23	-0.06414						389.219	0.86942	440.3	0.79938
-22.4167	-0.09597	-22.4167	-0.06225	-22.4167	-0.0389	-22.8333	-0.06432						390.075	0.86345	441.251	0.79535
-22.3333	-0.09595	-22.3333	-0.0622	-22.3333	-0.0388	-22.6667	-0.06448						390.95	0.85915	442.23	0.79426
-22.25	-0.09593	-22.25	-0.06215	-22.25	-0.0387	-22.5	-0.06462						391.797	0.84864	443.216	0.79316
-22.1667	-0.09591	-22.1667	-0.0621	-22.1667	-0.03861	-22.3333	-0.06475						392.672	0.83593	444.199	0.7917
-22.0833	-0.09589	-22.0833	-0.06205	-22.0833	-0.03852	-22.1667	-0.06485						393.541	0.83167	445.175	0.78826
-22	-0.09588	-22	-0.062	-22	-0.03843	-22	-0.06496						394.4	0.82389	446.157	0.78729
-21.9167	-0.09587	-21.9167	-0.06196	-21.9167	-0.03835	-21.8333	-0.06503						395.25	0.81309	447.136	0.78543
-21.8333	-0.09585	-21.8333	-0.06191	-21.8333	-0.03827	-21.6667	-0.06511						396.128	0.80717	448.102	0.78284
-21.75	-0.09583	-21.75	-0.06186	-21.75	-0.03818	-21.5	-0.06515						397.006	0.80622	449.063	0.77931
-21.6667	-0.09581	-21.6667	-0.06181	-21.6667	-0.0381	-21.3333	-0.06519						397.878	0.79785	450.039	0.77722
-21.5833	-0.09579	-21.5833	-0.06176	-21.5833	-0.03802	-21.1667	-0.06522						398.753	0.79067	451.057	0.77427
-21.5	-0.09577	-21.5	-0.06171	-21.5	-0.03794	-21	-0.06524						399.644	0.78823	452.029	0.76957
-21.4167	-0.09576	-21.4167	-0.06166	-21.4167	-0.03786	-20.8333	-0.06524						400.509	0.78201	453.029	0.76926
-21.3333	-0.09574	-21.3333	-0.06162	-21.3333	-0.03777	-20.6667	-0.06522						401.375	0.77235	454.016	0.76572
-21.25	-0.09572	-21.25	-0.06157	-21.25	-0.03769	-20.5	-0.06519						402.222	0.7666	454.981	0.76127
-21.1667	-0.0957	-21.1667	-0.06153	-21.1667	-0.0376	-20.3333	-0.06516						403.091	0.76107	455.942	0.75959
-21.0833	-0.09568	-21.0833	-0.06149	-21.0833	-0.03752	-20.1667	-0.06512						403.959	0.75131	456.922	0.75746
-21	-0.09567	-21	-0.06145	-21	-0.03744	-20	-0.06509						404.828	0.74103	457.908	0.75249
-20.9167	-0.09565	-20.9167	-0.06141	-20.9167	-0.03736	-19.8333	-0.06504						405.7	0.73271	458.898	0.74916
-20.8333	-0.09564	-20.8333	-0.06138	-20.8333	-0.03728	-19.6667	-0.065						406.553	0.72112	459.905	0.74717
-20.75	-0.09562	-20.75	-0.06134	-20.75	-0.0372	-19.5	-0.06496						407.394	0.70716	460.902	0.74436
-20.6667	-0.09561	-20.6667	-0.06131	-20.6667	-0.03713	-19.3333	-0.06492						408.256	0.69782	461.842	0.73987
-20.5833	-0.0956	-20.5833	-0.06127	-20.5833	-0.03705	-19.1667	-0.06488						409.128	0.68715	462.793	0.73654
-20.5	-0.09559	-20.5	-0.06123	-20.5	-0.03699	-19	-0.06483						410	0.67479	463.773	0.73278
-20.4167	-0.09558	-20.4167	-0.06119	-20.4167	-0.03692	-18.8333	-0.06478						410.887	0.66714	464.773	0.72871
-20.3333	-0.09557	-20.3333	-0.06116	-20.3333	-0.03685	-18.6667	-0.06472						411.769	0.6598	465.749	0.72483
-20.25	-0.09556	-20.25	-0.06112	-20.25	-0.03677	-18.5	-0.06468						412.637	0.64949	466.735	0.72039
-20.1667	-0.09556	-20.1667	-0.06108	-20.1667	-0.03671	-18.3333	-0.06463						413.484	0.63694	467.742	0.71633
-20.0833	-0.09555	-20.0833	-0.06104	-20.0833	-0.03664	-18.1667	-0.06459						414.344	0.6299	468.718	0.70941
-20	-0.09555	-20	-0.06101	-20	-0.03657	-18	-0.06454						415.216	0.61869	469.68	0.70086
-19.9167	-0.09555	-19.9167	-0.06097	-19.9167	-0.0365	-17.8333	-0.06449						416.078	0.60147	470.659	0.69438
-19.8333	-0.09555	-19.8333	-0.06093	-19.8333	-0.03644	-17.6667	-0.06444						416.941	0.58291	471.642	0.68653
-19.75	-0.09555	-19.75	-0.06089	-19.75	-0.03638	-17.5	-0.06441						417.819	0.56366	472.621	0.68107
-19.6667	-0.09555	-19.6667	-0.06085	-19.6667	-0.03631	-17.3333	-0.06437						418.684	0.54295	473.596	0.672
-19.5833	-0.09555	-19.5833	-0.06082	-19.5833	-0.03625	-17.1667	-0.06434						419.544	0.52007	474.583	0.66487
-19.5	-0.09555	-19.5	-0.06078	-19.5	-0.03618	-17	-0.06431						420.394	0.49787	475.566	0.65903
-19.4167	-0.09555	-19.4167	-0.06074	-19.4167	-0.03612	-16.8333	-0.06428						421.259	0.47498	476.541	0.65341
-19.3333	-0.09554	-19.3333	-0.0607	-19.3333	-0.03605	-16.6667	-0.06425						422.153	0.45148	477.517	0.64741
-19.25	-0.09553	-19.25	-0.06066	-19.25	-0.03598	-16.5	-0.06422						423.028	0.42744	478.507	0.64187
-19.1667	-0.09552	-19.1667	-0.06063	-19.1667	-0.03592	-16.3333	-0.06419						423.891	0.36863	479.489	0.63662
-19.0833	-0.09551	-19.0833	-0.06059	-19.0833	-0.03585	-16.1667	-0.06416						424.759	0.27519	480.479	0.63098
-19	-0.0955	-19	-0.06056	-19	-0.03579	-16	-0.06413						425.625	0.24201	481.48	0.62411
-18.9167	-0.0955	-18.9167	-0.06053	-18.9167	-0.03573	-15.8333	-0.0641						426.475	0.23691	482.459	0.61671
-18.8333	-0.09549	-18.8333	-0.0605	-18.8333	-0.03567	-15.6667	-0.06407						427.334	0.22942	483.399	0.6097
-18.75	-0.09548	-18.75	-0.06047	-18.75	-0.0356	-15.5	-0.06404						428.206	0.22231	484.389	0.60605
-18.6667	-0.09548	-18.6667	-0.06044	-18.6667	-0.03554	-15.3333	-0.06402						429.072	0.21677	485.372	0.60008
-18.5833	-0.09548	-18.5833	-0.0604	-18.5833	-0.03548	-15.1667	-0.06402						429.947	0.21062	486.34	0.59048
-18.5	-0.09548	-18.5	-0.06036	-18.5	-0.03542	-15	-0.06402						430.816	0.19913	487.323	0.58344
-18.4167	-0.09547	-18.4167	-0.06033	-18.4167	-0.03536	-14.8333	-0.064						431.662	0.18181	488.317	0.57739
-18.3333	-0.09548	-18.3333	-0.06029	-18.3333	-0.0353	-14.6667	-0.06399						432.522	0.05154	489.299	0.57092
-18.25	-0.09548	-18.25	-0.06026	-18.25	-0.03524	-14.5	-0.06396								490.268	0.56176
-18.1667	-0.09547	-18.1667	-0.06022	-18.1667	-0.03517	-14.3333	-0.06394								491.222	0.55412
-18.0833	-0.09547	-18.0833	-0.06018	-18.0833	-0.03511	-14.1667	-0.06393								492.212	0.54786
-18	-0.09546	-18	-0.06015	-18	-0.03505	-14	-0.06391								493.209	0.53866
-17.9167	-0.09545	-17.9167	-0.06012	-17.9167	-0.03499	-13.8333	-0.0639								494.188	0.52865
-17.8333	-0.09544	-17.8333	-0.06009	-17.8333	-0.03493	-13.6667	-0.06388								495.185	0.52055
-17.75	-0.09544	-17.75	-0.06006	-17.75	-0.03487	-13.5	-0.06387								496.175	0.51017
-17.6667	-0.09543	-17.6667	-0.06002	-17.6667	-0.03481	-13.3333	-0.06386								497.161	0.5002
-17.5833	-0.09543	-17.5833	-0.05999	-17.5833	-0.03475	-13.1667	-0.06385								498.126	0.4907
-17.5	-0.09543	-17.5	-0.05995	-17.5	-0.03469	-13	-0.06383								499.106	0.48052
-17.4167	-0.09543	-17.4167	-0.05992	-17.4167	-0.03463	-12.8333	-0.06381								500.088	0.47064
-17.3333	-0.09544	-17.3333	-0.05988	-17.3333	-0.03457	-12.6667	-0.06379								501.071	0.4587
-17.25	-0.09544	-17.25	-0.05985	-17.25	-0.03451	-12.5	-0.06377								502.054	0.44532
-17.1667	-0.09544	-17.1667	-0.05981	-17.1667	-0.03446	-12.3333	-0.06375								503.029	0.41258
-17.0833	-0.09543	-17.0833	-0.05977	-17.0833	-0.03441	-12.1667	-0.06374								504.002	0.3586
-17	-0.09543	-17	-0.05973	-17	-0.03435	-12	-0.06372								504.981	0.2913
-16.9167	-0.09543	-16.9167	-0.05969	-16.9167	-0.03429	-11.8333	-0.06372								505.942	0.15164
-16.8333	-0.09543	-16.8333	-0.05966	-16.8333	-0.03424	-11.6667	-0.0637								506.922	0.03
-16.75	-0.09543	-16.75	-0.05963	-16.75	-0.03418	-11.5	-0.06369
-16.6667	-0.09543	-16.6667	-0.0596	-16.6667	-0.03412	-11.3333	-0.06368
-16.5833	-0.09543	-16.5833	-0.05957	-16.5833	-0.03406	-11.1667	-0.06368
-16.5	-0.09542	-16.5	-0.05954	-16.5	-0.034	-11	-0.06367
-16.4167	-0.09542	-16.4167	-0.05951	-16.4167	-0.03394	-10.8333	-0.06365
-16.3333	-0.09541	-16.3333	-0.05948	-16.3333	-0.03387	-10.6667	-0.06364
-16.25	-0.09541	-16.25	-0.05944	-16.25	-0.03381	-10.5	-0.06364
-16.1667	-0.0954	-16.1667	-0.0594	-16.1667	-0.03375	-10.3333	-0.06363
-16.0833	-0.0954	-16.0833	-0.05937	-16.0833	-0.03369	-10.1667	-0.06362
-16	-0.09541	-16	-0.05934	-16	-0.03363	-10	-0.06361
-15.9167	-0.09541	-15.9167	-0.0593	-15.9167	-0.03357	-9.83333	-0.06358
-15.8333	-0.0954	-15.8333	-0.05927	-15.8333	-0.03352	-9.66667	-0.06357
-15.75	-0.0954	-15.75	-0.05924	-15.75	-0.03347	-9.5	-0.06356
-15.6667	-0.09539	-15.6667	-0.0592	-15.6667	-0.03341	-9.33333	-0.06355
-15.5833	-0.09539	-15.5833	-0.05916	-15.5833	-0.03335	-9.16667	-0.06354
-15.5	-0.09538	-15.5	-0.05912	-15.5	-0.03329	-9	-0.06352
-15.4167	-0.09537	-15.4167	-0.05909	-15.4167	-0.03323	-8.83333	-0.0635
-15.3333	-0.09536	-15.3333	-0.05905	-15.3333	-0.03317	-8.66667	-0.06349
-15.25	-0.09536	-15.25	-0.05902	-15.25	-0.03311	-8.5	-0.06348
-15.1667	-0.09535	-15.1667	-0.05899	-15.1667	-0.03306	-8.33333	-0.06347
-15.0833	-0.09535	-15.0833	-0.05896	-15.0833	-0.033	-8.16667	-0.06346
-15	-0.09535	-15	-0.05893	-15	-0.03294	-8	-0.06344
-14.9167	-0.09534	-14.9167	-0.0589	-14.9167	-0.03288	-7.83333	-0.06342
-14.8333	-0.09534	-14.8333	-0.05888	-14.8333	-0.03282	-7.66667	-0.06341
-14.75	-0.09534	-14.75	-0.05885	-14.75	-0.03277	-7.5	-0.06339
-14.6667	-0.09533	-14.6667	-0.05882	-14.6667	-0.03271	-7.33333	-0.06338
-14.5833	-0.09533	-14.5833	-0.0588	-14.5833	-0.03266	-7.16667	-0.06336
-14.5	-0.09532	-14.5	-0.05876	-14.5	-0.03261	-7	-0.06335
-14.4167	-0.09532	-14.4167	-0.05873	-14.4167	-0.03255	-6.83333	-0.06335
-14.3333	-0.09531	-14.3333	-0.0587	-14.3333	-0.0325	-6.66667	-0.06333
-14.25	-0.09531	-14.25	-0.05867	-14.25	-0.03244	-6.5	-0.06332
-14.1667	-0.0953	-14.1667	-0.05863	-14.1667	-0.03239	-6.33333	-0.0633
-14.0833	-0.0953	-14.0833	-0.0586	-14.0833	-0.03234	-6.16667	-0.06329
-14	-0.0953	-14	-0.05856	-14	-0.03228	-6	-0.06328
-13.9167	-0.0953	-13.9167	-0.05853	-13.9167	-0.03223	-5.83333	-0.06326
-13.8333	-0.0953	-13.8333	-0.0585	-13.8333	-0.03217	-5.66667	-0.06325
-13.75	-0.0953	-13.75	-0.05847	-13.75	-0.03212	-5.5	-0.06325
-13.6667	-0.09531	-13.6667	-0.05844	-13.6667	-0.03206	-5.33333	-0.06324
-13.5833	-0.09531	-13.5833	-0.05841	-13.5833	-0.03201	-5.16667	-0.06324
-13.5	-0.0953	-13.5	-0.05838	-13.5	-0.03195	-5	-0.06323
-13.4167	-0.0953	-13.4167	-0.05835	-13.4167	-0.0319	-4.83333	-0.06321
-13.3333	-0.0953	-13.3333	-0.05831	-13.3333	-0.03184	-4.66667	-0.0632
-13.25	-0.09529	-13.25	-0.05828	-13.25	-0.03178	-4.5	-0.06319
-13.1667	-0.09528	-13.1667	-0.05824	-13.1667	-0.03172	-4.33333	-0.06317
-13.0833	-0.09527	-13.0833	-0.0582	-13.0833	-0.03165	-4.16667	-0.06316
-13	-0.09527	-13	-0.05816	-13	-0.03159	-4	-0.06315
-12.9167	-0.09526	-12.9167	-0.05813	-12.9167	-0.03153	-3.83333	-0.06314
-12.8333	-0.09525	-12.8333	-0.05809	-12.8333	-0.03147	-3.66667	-0.06312
-12.75	-0.09524	-12.75	-0.05806	-12.75	-0.0314	-3.5	-0.06311
-12.6667	-0.09523	-12.6667	-0.05803	-12.6667	-0.03134	-3.33333	-0.06309
-12.5833	-0.09522	-12.5833	-0.05799	-12.5833	-0.03128	-3.16667	-0.06307
-12.5	-0.09522	-12.5	-0.05796	-12.5	-0.03122	-3	-0.06306
-12.4167	-0.09521	-12.4167	-0.05793	-12.4167	-0.03117	-2.83333	-0.06305
-12.3333	-0.09521	-12.3333	-0.0579	-12.3333	-0.03111	-2.66667	-0.06304
-12.25	-0.09521	-12.25	-0.05787	-12.25	-0.03106	-2.5	-0.06304
-12.1667	-0.0952	-12.1667	-0.05784	-12.1667	-0.03101	-2.33333	-0.06302
-12.0833	-0.09519	-12.0833	-0.05781	-12.0833	-0.03096	-2.16667	-0.06301
-12	-0.09518	-12	-0.05778	-12	-0.03091	-2	-0.06299
-11.9167	-0.09516	-11.9167	-0.05776	-11.9167	-0.03086	-1.83333	-0.06299
-11.8333	-0.09515	-11.8333	-0.05773	-11.8333	-0.03081	-1.66667	-0.06297
-11.75	-0.09515	-11.75	-0.05769	-11.75	-0.03076	-1.5	-0.06297
-11.6667	-0.09514	-11.6667	-0.05766	-11.6667	-0.03071	-1.33333	-0.06296
-11.5833	-0.09514	-11.5833	-0.05763	-11.5833	-0.03066	-1.16667	-0.06296
-11.5	-0.09514	-11.5	-0.0576	-11.5	-0.0306	-1	-0.06295
-11.4167	-0.09513	-11.4167	-0.05756	-11.4167	-0.03055	-0.83333	-0.06294
-11.3333	-0.09513	-11.3333	-0.05753	-11.3333	-0.0305	-0.66667	-0.06293
-11.25	-0.09513	-11.25	-0.05749	-11.25	-0.03044	-0.5	-0.06293
-11.1667	-0.09513	-11.1667	-0.05746	-11.1667	-0.03039	-0.33333	-0.06293
-11.0833	-0.09513	-11.0833	-0.05743	-11.0833	-0.03033	-0.16667	-0.06291
-11	-0.09512	-11	-0.0574	-11	-0.03028	7.95143e-07	-0.06289
-10.9167	-0.09512	-10.9167	-0.05737	-10.9167	-0.03022	0.16667	-0.06288
-10.8333	-0.09511	-10.8333	-0.05734	-10.8333	-0.03017	0.33333	-0.06287
-10.75	-0.09511	-10.75	-0.05731	-10.75	-0.03011	0.5	-0.06286
-10.6667	-0.09511	-10.6667	-0.05728	-10.6667	-0.03005	0.66667	-0.06284
-10.5833	-0.0951	-10.5833	-0.05725	-10.5833	-0.02999	0.83333	-0.06283
-10.5	-0.09509	-10.5	-0.05722	-10.5	-0.02994	1	-0.06282
-10.4167	-0.09509	-10.4167	-0.05719	-10.4167	-0.02988	1.16667	-0.06282
-10.3333	-0.09508	-10.3333	-0.05716	-10.3333	-0.02983	1.33333	-0.06282
-10.25	-0.09508	-10.25	-0.05712	-10.25	-0.02978	1.5	-0.06281
-10.1667	-0.09507	-10.1667	-0.05709	-10.1667	-0.02974	1.66667	-0.0628
-10.0833	-0.09507	-10.0833	-0.05706	-10.0833	-0.02969	1.83333	-0.0628
-10	-0.09507	-10	-0.05702	-10	-0.02963	2	-0.06279
-9.91667	-0.09507	-9.91667	-0.05699	-9.91667	-0.02958	2.16667	-0.06278
-9.83333	-0.09507	-9.83333	-0.05696	-9.83333	-0.02953	2.33333	-0.06278
-9.75	-0.09507	-9.75	-0.05694	-9.75	-0.02948	2.5	-0.06278
-9.66667	-0.09507	-9.66667	-0.0569	-9.66667	-0.02942	2.66667	-0.06278
-9.58333	-0.09506	-9.58333	-0.05687	-9.58333	-0.02937	2.83333	-0.06277
-9.5	-0.09506	-9.5	-0.05684	-9.5	-0.02931	3	-0.06276
-9.41667	-0.09505	-9.41667	-0.05681	-9.41667	-0.02926	3.16667	-0.06276
-9.33333	-0.09505	-9.33333	-0.05678	-9.33333	-0.0292	3.33333	-0.06275
-9.25	-0.09504	-9.25	-0.05675	-9.25	-0.02914	3.5	-0.06273
-9.16667	-0.09504	-9.16667	-0.05671	-9.16667	-0.02909	3.66667	-0.06272
-9.08333	-0.09504	-9.08333	-0.05668	-9.08333	-0.02903	3.83333	-0.06271
-9	-0.09504	-9	-0.05665	-9	-0.02898	4	-0.06271
-8.91667	-0.09504	-8.91667	-0.05662	-8.91667	-0.02892	4.16667	-0.0627
-8.83333	-0.09504	-8.83333	-0.05659	-8.83333	-0.02887	4.33333	-0.0627
-8.75	-0.09503	-8.75	-0.05656	-8.75	-0.02882	4.5	-0.06269
-8.66667	-0.09503	-8.66667	-0.05653	-8.66667	-0.02877	4.66667	-0.06269
-8.58333	-0.09502	-8.58333	-0.05649	-8.58333	-0.02872	4.83333	-0.06268
-8.5	-0.09502	-8.5	-0.05646	-8.5	-0.02867	5	-0.06267
-8.41667	-0.09501	-8.41667	-0.05642	-8.41667	-0.02862	5.16667	-0.06266
-8.33333	-0.09501	-8.33333	-0.05639	-8.33333	-0.02857	5.33333	-0.06265
-8.25	-0.09502	-8.25	-0.05636	-8.25	-0.02851	5.5	-0.06264
-8.16667	-0.09502	-8.16667	-0.05633	-8.16667	-0.02846	5.66667	-0.06264
-8.08333	-0.09501	-8.08333	-0.0563	-8.08333	-0.0284	5.83333	-0.06264
-8	-0.09501	-8	-0.05627	-8	-0.02835	6	-0.06264
-7.91667	-0.095	-7.91667	-0.05624	-7.91667	-0.0283	6.16667	-0.06265
-7.83333	-0.095	-7.83333	-0.05621	-7.83333	-0.02824	6.33333	-0.06264
-7.75	-0.095	-7.75	-0.05618	-7.75	-0.0282	6.5	-0.06263
-7.66667	-0.095	-7.66667	-0.05616	-7.66667	-0.02815	6.66667	-0.06261
-7.58333	-0.095	-7.58333	-0.05613	-7.58333	-0.02809	6.83333	-0.0626
-7.5	-0.09499	-7.5	-0.0561	-7.5	-0.02804	7	-0.0626
-7.41667	-0.09499	-7.41667	-0.05607	-7.41667	-0.02798	7.16667	-0.0626
-7.33333	-0.095	-7.33333	-0.05604	-7.33333	-0.02793	7.33333	-0.0626
-7.25	-0.095	-7.25	-0.05601	-7.25	-0.02787	7.5	-0.06259
-7.16667	-0.095	-7.16667	-0.05598	-7.16667	-0.02782	7.66667	-0.06258
-7.08333	-0.09501	-7.08333	-0.05595	-7.08333	-0.02776	7.83333	-0.06257
-7	-0.09501	-7	-0.05592	-7	-0.02771	8	-0.06256
-6.91667	-0.09501	-6.91667	-0.05589	-6.91667	-0.02766	8.16667	-0.06255
-6.83333	-0.095	-6.83333	-0.05586	-6.83333	-0.0276	8.33333	-0.06256
-6.75	-0.095	-6.75	-0.05583	-6.75	-0.02755	8.5	-0.06256
-6.66667	-0.09499	-6.66667	-0.0558	-6.66667	-0.02749	8.66667	-0.06257
-6.58333	-0.09498	-6.58333	-0.05577	-6.58333	-0.02744	8.83333	-0.06257
-6.5	-0.09497	-6.5	-0.05573	-6.5	-0.02738	9	-0.06257
-6.41667	-0.09497	-6.41667	-0.0557	-6.41667	-0.02732	9.16667	-0.06257
-6.33333	-0.09496	-6.33333	-0.05567	-6.33333	-0.02727	9.33333	-0.06257
-6.25	-0.09495	-6.25	-0.05563	-6.25	-0.02721	9.5	-0.06257
-6.16667	-0.09495	-6.16667	-0.0556	-6.16667	-0.02716	9.66667	-0.06257
-6.08333	-0.09494	-6.08333	-0.05556	-6.08333	-0.0271	9.83333	-0.06257
-6	-0.09494	-6	-0.05553	-6	-0.02705	10	-0.06257
-5.91667	-0.09494	-5.91667	-0.05549	-5.91667	-0.02699	10.1667	-0.06256
-5.83333	-0.09494	-5.83333	-0.05546	-5.83333	-0.02694	10.3333	-0.06255
-5.75	-0.09494	-5.75	-0.05542	-5.75	-0.02688	10.5	-0.06254
-5.66667	-0.09494	-5.66667	-0.05539	-5.66667	-0.02683	10.6667	-0.06252
-5.58333	-0.09494	-5.58333	-0.05535	-5.58333	-0.02678	10.8333	-0.06252
-5.5	-0.09493	-5.5	-0.05532	-5.5	-0.02673	11	-0.06251
-5.41667	-0.09493	-5.41667	-0.05529	-5.41667	-0.02668	11.1667	-0.06251
-5.33333	-0.09492	-5.33333	-0.05526	-5.33333	-0.02663	11.3333	-0.06251
-5.25	-0.09491	-5.25	-0.05523	-5.25	-0.02657	11.5	-0.0625
-5.16667	-0.0949	-5.16667	-0.0552	-5.16667	-0.02652	11.6667	-0.0625
-5.08333	-0.0949	-5.08333	-0.05517	-5.08333	-0.02646	11.8333	-0.0625
-5	-0.09489	-5	-0.05514	-5	-0.0264	12	-0.0625
-4.91667	-0.09489	-4.91667	-0.05511	-4.91667	-0.02635	12.1667	-0.06251
-4.83333	-0.09489	-4.83333	-0.05508	-4.83333	-0.02629	12.3333	-0.06251
-4.75	-0.09489	-4.75	-0.05504	-4.75	-0.02623	12.5	-0.06251
-4.66667	-0.09489	-4.66667	-0.05501	-4.66667	-0.02618	12.6667	-0.0625
-4.58333	-0.09488	-4.58333	-0.05497	-4.58333	-0.02612	12.8333	-0.0625
-4.5	-0.09488	-4.5	-0.05494	-4.5	-0.02607	13	-0.06249
-4.41667	-0.09487	-4.41667	-0.05491	-4.41667	-0.02603	13.1667	-0.06249
-4.33333	-0.09486	-4.33333	-0.05488	-4.33333	-0.02598	13.3333	-0.06249
-4.25	-0.09486	-4.25	-0.05485	-4.25	-0.02593	13.5	-0.06249
-4.16667	-0.09485	-4.16667	-0.05482	-4.16667	-0.02589	13.6667	-0.06249
-4.08333	-0.09484	-4.08333	-0.0548	-4.08333	-0.02584	13.8333	-0.06249
-4	-0.09483	-4	-0.05477	-4	-0.02579	14	-0.06249
-3.91667	-0.09483	-3.91667	-0.05474	-3.91667	-0.02574	14.1667	-0.06249
-3.83333	-0.09483	-3.83333	-0.05471	-3.83333	-0.02569	14.3333	-0.06249
-3.75	-0.09482	-3.75	-0.05468	-3.75	-0.02564	14.5	-0.06249
-3.66667	-0.09482	-3.66667	-0.05465	-3.66667	-0.02559	14.6667	-0.0625
-3.58333	-0.09482	-3.58333	-0.05462	-3.58333	-0.02554	14.8333	-0.0625
-3.5	-0.09482	-3.5	-0.05459	-3.5	-0.02548	15	-0.06251
-3.41667	-0.09482	-3.41667	-0.05455	-3.41667	-0.02543	15.1667	-0.06252
-3.33333	-0.09482	-3.33333	-0.05452	-3.33333	-0.02538	15.3333	-0.06252
-3.25	-0.09482	-3.25	-0.05449	-3.25	-0.02533	15.5	-0.06252
-3.16667	-0.09481	-3.16667	-0.05446	-3.16667	-0.02528	15.6667	-0.06253
-3.08333	-0.09481	-3.08333	-0.05443	-3.08333	-0.02524	15.8333	-0.06253
-3	-0.09481	-3	-0.0544	-3	-0.02519	16	-0.06253
-2.91667	-0.0948	-2.91667	-0.05437	-2.91667	-0.02514	16.1667	-0.06253
-2.83333	-0.0948	-2.83333	-0.05434	-2.83333	-0.02509	16.3333	-0.06253
-2.75	-0.0948	-2.75	-0.05431	-2.75	-0.02504	16.5	-0.06253
-2.66667	-0.09479	-2.66667	-0.05428	-2.66667	-0.02499	16.6667	-0.06252
-2.58333	-0.09479	-2.58333	-0.05425	-2.58333	-0.02494	16.8333	-0.06252
-2.5	-0.0948	-2.5	-0.05422	-2.5	-0.02489	17	-0.06252
-2.41667	-0.0948	-2.41667	-0.05419	-2.41667	-0.02483	17.1667	-0.06253
-2.33333	-0.09479	-2.33333	-0.05415	-2.33333	-0.02478	17.3333	-0.06253
-2.25	-0.0948	-2.25	-0.05412	-2.25	-0.02473	17.5	-0.06254
-2.16667	-0.0948	-2.16667	-0.0541	-2.16667	-0.02468	17.6667	-0.06254
-2.08333	-0.09481	-2.08333	-0.05407	-2.08333	-0.02463	17.8333	-0.06254
-2	-0.09481	-2	-0.05405	-2	-0.02458	18	-0.06255
-1.91667	-0.09481	-1.91667	-0.05402	-1.91667	-0.02453	18.1667	-0.06256
-1.83333	-0.09481	-1.83333	-0.05399	-1.83333	-0.02448	18.3333	-0.06257
-1.75	-0.09481	-1.75	-0.05396	-1.75	-0.02443	18.5	-0.06258
-1.66667	-0.09481	-1.66667	-0.05394	-1.66667	-0.02438	18.6667	-0.06258
-1.58333	-0.09481	-1.58333	-0.05391	-1.58333	-0.02432	18.8333	-0.06258
-1.5	-0.0948	-1.5	-0.05388	-1.5	-0.02427	19	-0.06259
-1.41667	-0.0948	-1.41667	-0.05385	-1.41667	-0.02421	19.1667	-0.0626
-1.33333	-0.09481	-1.33333	-0.05382	-1.33333	-0.02416	19.3333	-0.06261
-1.25	-0.09481	-1.25	-0.05379	-1.25	-0.02411	19.5	-0.06261
-1.16667	-0.09481	-1.16667	-0.05376	-1.16667	-0.02406	19.6667	-0.06262
-1.08333	-0.09481	-1.08333	-0.05373	-1.08333	-0.02402	19.8333	-0.06263
-1	-0.09481	-1	-0.05371	-1	-0.02397	20	-0.06264
-0.91667	-0.09481	-0.91667	-0.05369	-0.91667	-0.02393	20.1667	-0.06265
-0.83333	-0.09481	-0.83333	-0.05366	-0.83333	-0.02388	20.3333	-0.06266
-0.75	-0.09482	-0.75	-0.05363	-0.75	-0.02382	20.5	-0.06267
-0.66667	-0.09482	-0.66667	-0.0536	-0.66667	-0.02377	20.6667	-0.06268
-0.58333	-0.09482	-0.58333	-0.05358	-0.58333	-0.02373	20.8333	-0.0627
-0.5	-0.09482	-0.5	-0.05355	-0.5	-0.02368	21	-0.06271
-0.41667	-0.09482	-0.41667	-0.05352	-0.41667	-0.02363	21.1667	-0.06273
-0.33333	-0.09482	-0.33333	-0.05349	-0.33333	-0.02358	21.3333	-0.06275
-0.25	-0.09482	-0.25	-0.05346	-0.25	-0.02353	21.5	-0.06276
-0.16667	-0.09482	-0.16667	-0.05343	-0.16667	-0.02349	21.6667	-0.06278
-0.08333	-0.09482	-0.08333	-0.0534	-0.08333	-0.02344	21.8333	-0.06278
7.63576e-07	-0.09482	7.63576e-07	-0.05337	7.63576e-07	-0.0234	22	-0.06278
0.08333	-0.09482	0.08333	-0.05334	0.08333	-0.02335	22.1667	-0.06278
0.16667	-0.09482	0.16667	-0.05331	0.16667	-0.0233	22.3333	-0.0628
0.25	-0.09481	0.25	-0.05329	0.25	-0.02325	22.5	-0.06282
0.33333	-0.09481	0.33333	-0.05326	0.33333	-0.0232	22.6667	-0.06283
0.41667	-0.09481	0.41667	-0.05323	0.41667	-0.02316	22.8333	-0.06284
0.5	-0.09481	0.5	-0.0532	0.5	-0.02311	23	-0.06285
0.58333	-0.0948	0.58333	-0.05318	0.58333	-0.02306	23.1667	-0.06286
0.66667	-0.0948	0.66667	-0.05315	0.66667	-0.02302	23.3333	-0.06288
0.75	-0.09481	0.75	-0.05312	0.75	-0.02297	23.5	-0.0629
0.83333	-0.09481	0.83333	-0.05309	0.83333	-0.02292	23.6667	-0.06292
0.91667	-0.09481	0.91667	-0.05306	0.91667	-0.02288	23.8333	-0.06293
1	-0.09481	1	-0.05303	1	-0.02283	24	-0.06294
1.08333	-0.09481	1.08333	-0.053	1.08333	-0.02278	24.1667	-0.06296
1.16667	-0.09482	1.16667	-0.05298	1.16667	-0.02273	24.3333	-0.06298
1.25	-0.09482	1.25	-0.05295	1.25	-0.02268	24.5	-0.063
1.33333	-0.09483	1.33333	-0.05293	1.33333	-0.02263	24.6667	-0.06301
1.41667	-0.09483	1.41667	-0.0529	1.41667	-0.02259	24.8333	-0.06301
1.5	-0.09484	1.5	-0.05288	1.5	-0.02255	25	-0.06302
1.58333	-0.09484	1.58333	-0.05285	1.58333	-0.0225	25.1667	-0.06304
1.66667	-0.09484	1.66667	-0.05283	1.66667	-0.02247	25.3333	-0.06305
1.75	-0.09484	1.75	-0.05281	1.75	-0.02242	25.5	-0.06306
1.83333	-0.09483	1.83333	-0.05278	1.83333	-0.02238	25.6667	-0.06307
1.91667	-0.09483	1.91667	-0.05276	1.91667	-0.02234	25.8333	-0.06308
2	-0.09483	2	-0.05274	2	-0.02229	26	-0.0631
2.08333	-0.09483	2.08333	-0.05272	2.08333	-0.02224	26.1667	-0.06313
2.16667	-0.09484	2.16667	-0.0527	2.16667	-0.02219	26.3333	-0.06315
2.25	-0.09484	2.25	-0.05268	2.25	-0.02214	26.5	-0.06317
2.33333	-0.09484	2.33333	-0.05266	2.33333	-0.02209	26.6667	-0.06319
2.41667	-0.09484	2.41667	-0.05263	2.41667	-0.02204	26.8333	-0.06321
2.5	-0.09484	2.5	-0.05261	2.5	-0.02199	27	-0.06323
2.58333	-0.09485	2.58333	-0.05259	2.58333	-0.02195	27.1667	-0.06324
2.66667	-0.09485	2.66667	-0.05256	2.66667	-0.0219	27.3333	-0.06326
2.75	-0.09485	2.75	-0.05254	2.75	-0.02185	27.5	-0.06328
2.83333	-0.09485	2.83333	-0.05251	2.83333	-0.0218	27.6667	-0.0633
2.91667	-0.09485	2.91667	-0.05249	2.91667	-0.02176	27.8333	-0.06332
3	-0.09485	3	-0.05247	3	-0.02172	28	-0.06333
3.08333	-0.09485	3.08333	-0.05244	3.08333	-0.02167	28.1667	-0.06333
3.16667	-0.09485	3.16667	-0.05242	3.16667	-0.02163	28.3333	-0.06335
3.25	-0.09485	3.25	-0.0524	3.25	-0.02159	28.5	-0.06336
3.33333	-0.09486	3.33333	-0.05237	3.33333	-0.02155	28.6667	-0.06338
3.41667	-0.09486	3.41667	-0.05234	3.41667	-0.02151	28.8333	-0.0634
3.5	-0.09486	3.5	-0.05231	3.5	-0.02147	29	-0.06341
3.58333	-0.09486	3.58333	-0.05228	3.58333	-0.02142	29.1667	-0.06343
3.66667	-0.09487	3.66667	-0.05225	3.66667	-0.02137	29.3333	-0.06344
3.75	-0.09487	3.75	-0.05223	3.75	-0.02133	29.5	-0.06347
3.83333	-0.09487	3.83333	-0.0522	3.83333	-0.02128	29.6667	-0.06349
3.91667	-0.09487	3.91667	-0.05217	3.91667	-0.02124	29.8333	-0.06351
4	-0.09487	4	-0.05215	4	-0.02119	30	-0.06354
4.08333	-0.09487	4.08333	-0.05212	4.08333	-0.02115	30.1667	-0.06356
4.16667	-0.09486	4.16667	-0.0521	4.16667	-0.0211	30.3333	-0.06358
4.25	-0.09486	4.25	-0.05208	4.25	-0.02106	30.5	-0.0636
4.33333	-0.09485	4.33333	-0.05206	4.33333	-0.02102	30.6667	-0.06361
4.41667	-0.09485	4.41667	-0.05203	4.41667	-0.02098	30.8333	-0.06363
4.5	-0.09485	4.5	-0.05201	4.5	-0.02093	31	-0.06364
4.58333	-0.09484	4.58333	-0.05199	4.58333	-0.02089	31.1667	-0.06366
4.66667	-0.09484	4.66667	-0.05196	4.66667	-0.02085	31.3333	-0.06367
4.75	-0.09485	4.75	-0.05194	4.75	-0.02081	31.5	-0.0637
4.83333	-0.09485	4.83333	-0.05192	4.83333	-0.02077	31.6667	-0.06372
4.91667	-0.09486	4.91667	-0.05189	4.91667	-0.02073	31.8333	-0.06373
5	-0.09486	5	-0.05187	5	-0.02069	32	-0.06375
5.08333	-0.09487	5.08333	-0.05185	5.08333	-0.02064	32.1667	-0.06376
5.16667	-0.09487	5.16667	-0.05183	5.16667	-0.0206	32.3333	-0.06378
5.25	-0.09488	5.25	-0.05181	5.25	-0.02055	32.5	-0.06379
5.33333	-0.09488	5.33333	-0.05179	5.33333	-0.02049	32.6667	-0.06381
5.41667	-0.09489	5.41667	-0.05178	5.41667	-0.02044	32.8333	-0.06383
5.5	-0.09489	5.5	-0.05176	5.5	-0.02039	33	-0.06385
5.58333	-0.09489	5.58333	-0.05174	5.58333	-0.02035	33.1667	-0.06387
5.66667	-0.09488	5.66667	-0.05172	5.66667	-0.0203	33.3333	-0.0639
5.75	-0.09488	5.75	-0.0517	5.75	-0.02026	33.5	-0.06393
5.83333	-0.09488	5.83333	-0.05168	5.83333	-0.02021	33.6667	-0.06396
5.91667	-0.09488	5.91667	-0.05166	5.91667	-0.02017	33.8333	-0.06398
6	-0.09488	6	-0.05163	6	-0.02013	34	-0.06399
6.08333	-0.09488	6.08333	-0.05161	6.08333	-0.0201	34.1667	-0.06401
6.16667	-0.09489	6.16667	-0.05159	6.16667	-0.02006	34.3333	-0.06402
6.25	-0.09489	6.25	-0.05157	6.25	-0.02003	34.5	-0.06404
6.33333	-0.0949	6.33333	-0.05155	6.33333	-0.01999	34.6667	-0.06407
6.41667	-0.0949	6.41667	-0.05153	6.41667	-0.01995	34.8333	-0.0641
6.5	-0.09491	6.5	-0.05151	6.5	-0.01991	35	-0.06413
6.58333	-0.09491	6.58333	-0.0515	6.58333	-0.01987	35.1667	-0.06416
6.66667	-0.09492	6.66667	-0.05148	6.66667	-0.01983	35.3333	-0.06417
6.75	-0.09492	6.75	-0.05146	6.75	-0.01979	35.5	-0.06418
6.83333	-0.09493	6.83333	-0.05144	6.83333	-0.01975	35.6667	-0.06419
6.91667	-0.09493	6.91667	-0.05142	6.91667	-0.0197	35.8333	-0.06421
7	-0.09493	7	-0.0514	7	-0.01966	36	-0.06423
7.08333	-0.09493	7.08333	-0.05137	7.08333	-0.01963	36.1667	-0.06424
7.16667	-0.09493	7.16667	-0.05135	7.16667	-0.01959	36.3333	-0.06426
7.25	-0.09493	7.25	-0.05133	7.25	-0.01955	36.5	-0.06428
7.33333	-0.09494	7.33333	-0.05131	7.33333	-0.01951	36.6667	-0.0643
7.41667	-0.09494	7.41667	-0.05129	7.41667	-0.01947	36.8333	-0.06432
7.5	-0.09495	7.5	-0.05127	7.5	-0.01943	37	-0.06433
7.58333	-0.09495	7.58333	-0.05125	7.58333	-0.01939	37.1667	-0.06435
7.66667	-0.09496	7.66667	-0.05123	7.66667	-0.01935	37.3333	-0.06437
7.75	-0.09496	7.75	-0.05121	7.75	-0.01931	37.5	-0.0644
7.83333	-0.09497	7.83333	-0.05118	7.83333	-0.01926	37.6667	-0.06443
7.91667	-0.09498	7.91667	-0.05116	7.91667	-0.01922	37.8333	-0.06446
8	-0.09498	8	-0.05114	8	-0.01918	38	-0.06449
8.08333	-0.09499	8.08333	-0.05112	8.08333	-0.01914	38.1667	-0.06452
8.16667	-0.09499	8.16667	-0.0511	8.16667	-0.0191	38.3333	-0.06454
8.25	-0.095	8.25	-0.05108	8.25	-0.01906	38.5	-0.06456
8.33333	-0.095	8.33333	-0.05106	8.33333	-0.01903	38.6667	-0.06458
8.41667	-0.095	8.41667	-0.05104	8.41667	-0.01899	38.8333	-0.06461
8.5	-0.095	8.5	-0.05102	8.5	-0.01895	39	-0.06464
8.58333	-0.09501	8.58333	-0.051	8.58333	-0.01891	39.1667	-0.06466
8.66667	-0.09501	8.66667	-0.05099	8.66667	-0.01887	39.3333	-0.06468
8.75	-0.09501	8.75	-0.05097	8.75	-0.01883	39.5	-0.0647
8.83333	-0.09502	8.83333	-0.05095	8.83333	-0.01879	39.6667	-0.06473
8.91667	-0.09503	8.91667	-0.05093	8.91667	-0.01876	39.8333	-0.06476
9	-0.09504	9	-0.05091	9	-0.01872	40	-0.06479
9.08333	-0.09504	9.08333	-0.05088	9.08333	-0.01868	40.1667	-0.06481
9.16667	-0.09505	9.16667	-0.05086	9.16667	-0.01864	40.3333	-0.06484
9.25	-0.09506	9.25	-0.05084	9.25	-0.01861	40.5	-0.06486
9.33333	-0.09507	9.33333	-0.05082	9.33333	-0.01857	40.6667	-0.06488
9.41667	-0.09508	9.41667	-0.05081	9.41667	-0.01853	40.8333	-0.06489
9.5	-0.09508	9.5	-0.05079	9.5	-0.01849	41	-0.06491
9.58333	-0.09509	9.58333	-0.05077	9.58333	-0.01845	41.1667	-0.06493
9.66667	-0.09509	9.66667	-0.05075	9.66667	-0.01841	41.3333	-0.06494
9.75	-0.0951	9.75	-0.05074	9.75	-0.01837	41.5	-0.06495
9.83333	-0.09511	9.83333	-0.05072	9.83333	-0.01834	41.6667	-0.06497
9.91667	-0.09511	9.91667	-0.0507	9.91667	-0.0183	41.8333	-0.06499
10	-0.09512	10	-0.05068	10	-0.01826	42	-0.06502
10.0833	-0.09513	10.0833	-0.05067	10.0833	-0.01823	42.1667	-0.06504
10.1667	-0.09514	10.1667	-0.05065	10.1667	-0.0182	42.3333	-0.06506
10.25	-0.09515	10.25	-0.05064	10.25	-0.01817	42.5	-0.06508
10.3333	-0.09516	10.3333	-0.05062	10.3333	-0.01814	42.6667	-0.06511
10.4167	-0.09517	10.4167	-0.05061	10.4167	-0.01811	42.8333	-0.06514
10.5	-0.09518	10.5	-0.0506	10.5	-0.01808	43	-0.06517
10.5833	-0.0952	10.5833	-0.05058	10.5833	-0.01805	43.1667	-0.0652
10.6667	-0.09521	10.6667	-0.05056	10.6667	-0.01802	43.3333	-0.06523
10.75	-0.09522	10.75	-0.05054	10.75	-0.01799	43.5	-0.06526
10.8333	-0.09522	10.8333	-0.05052	10.8333	-0.01795	43.6667	-0.06529
10.9167	-0.09523	10.9167	-0.0505	10.9167	-0.01792	43.8333	-0.06532
11	-0.09523	11	-0.05048	11	-0.01789	44	-0.06536
11.0833	-0.09523	11.0833	-0.05046	11.0833	-0.01785	44.1667	-0.06539
11.1667	-0.09522	11.1667	-0.05044	11.1667	-0.01782	44.3333	-0.06542
11.25	-0.09522	11.25	-0.05043	11.25	-0.01778	44.5	-0.06546
11.3333	-0.09522	11.3333	-0.05041	11.3333	-0.01774	44.6667	-0.06549
11.4167	-0.09522	11.4167	-0.0504	11.4167	-0.0177	44.8333	-0.06552
11.5	-0.09522	11.5	-0.05038	11.5	-0.01766	45	-0.06555
11.5833	-0.09521	11.5833	-0.05037	11.5833	-0.01763	45.1667	-0.06558
11.6667	-0.09521	11.6667	-0.05035	11.6667	-0.01759	45.3333	-0.06562
11.75	-0.09521	11.75	-0.05034	11.75	-0.01755	45.5	-0.06565
11.8333	-0.09521	11.8333	-0.05032	11.8333	-0.01751	45.6667	-0.06569
11.9167	-0.09521	11.9167	-0.0503	11.9167	-0.01748	45.8333	-0.06572
12	-0.09522	12	-0.05028	12	-0.01744	46	-0.06574
12.0833	-0.09522	12.0833	-0.05026	12.0833	-0.0174	46.1667	-0.06577
12.1667	-0.09524	12.1667	-0.05024	12.1667	-0.01736	46.3333	-0.0658
12.25	-0.09525	12.25	-0.05022	12.25	-0.01733	46.5	-0.06584
12.3333	-0.09526	12.3333	-0.0502	12.3333	-0.01729	46.6667	-0.06588
12.4167	-0.09527	12.4167	-0.05018	12.4167	-0.01726	46.8333	-0.06592
12.5	-0.09529	12.5	-0.05016	12.5	-0.01723	47	-0.06597
12.5833	-0.0953	12.5833	-0.05014	12.5833	-0.0172	47.1667	-0.06601
12.6667	-0.09531	12.6667	-0.05012	12.6667	-0.01717	47.3333	-0.06606
12.75	-0.09532	12.75	-0.0501	12.75	-0.01714	47.5	-0.06611
12.8333	-0.09533	12.8333	-0.05009	12.8333	-0.01711	47.6667	-0.06615
12.9167	-0.09534	12.9167	-0.05007	12.9167	-0.01707	47.8333	-0.0662
13	-0.09535	13	-0.05005	13	-0.01704	48	-0.06624
13.0833	-0.09536	13.0833	-0.05004	13.0833	-0.01699	48.1667	-0.06628
13.1667	-0.09537	13.1667	-0.05002	13.1667	-0.01696	48.3333	-0.06632
13.25	-0.09538	13.25	-0.05001	13.25	-0.01692	48.5	-0.06636
13.3333	-0.09539	13.3333	-0.04999	13.3333	-0.01688	48.6667	-0.0664
13.4167	-0.09541	13.4167	-0.04998	13.4167	-0.01685	48.8333	-0.06644
13.5	-0.09542	13.5	-0.04996	13.5	-0.01682	49	-0.06648
13.5833	-0.09543	13.5833	-0.04995	13.5833	-0.01679	49.1667	-0.06652
13.6667	-0.09544	13.6667	-0.04994	13.6667	-0.01675	49.3333	-0.06655
13.75	-0.09545	13.75	-0.04992	13.75	-0.01672	49.5	-0.06658
13.8333	-0.09546	13.8333	-0.04991	13.8333	-0.01668	49.6667	-0.06661
13.9167	-0.09546	13.9167	-0.04989	13.9167	-0.01665	49.8333	-0.06663
14	-0.09547	14	-0.04988	14	-0.01662	50	-0.06666
14.0833	-0.09549	14.0833	-0.04987	14.0833	-0.01659	50.1667	-0.06668
14.1667	-0.0955	14.1667	-0.04985	14.1667	-0.01655	50.3333	-0.06671
14.25	-0.09551	14.25	-0.04984	14.25	-0.01652	50.5	-0.06673
14.3333	-0.09552	14.3333	-0.04982	14.3333	-0.01649	50.6667	-0.06675
14.4167	-0.09554	14.4167	-0.0498	14.4167	-0.01646	50.8333	-0.06679
14.5	-0.09555	14.5	-0.04978	14.5	-0.01643	51	-0.06683
14.5833	-0.09556	14.5833	-0.04976	14.5833	-0.01639	51.1667	-0.06687
14.6667	-0.09557	14.6667	-0.04974	14.6667	-0.01636	51.3333	-0.06692
14.75	-0.09558	14.75	-0.04972	14.75	-0.01631	51.5	-0.06697
14.8333	-0.09559	14.8333	-0.0497	14.8333	-0.01627	51.6667	-0.06702
14.9167	-0.09559	14.9167	-0.04968	14.9167	-0.01624	51.8333	-0.06706
15	-0.0956	15	-0.04966	15	-0.0162	52	-0.06711
15.0833	-0.0956	15.0833	-0.04965	15.0833	-0.01616	52.1667	-0.06716
15.1667	-0.09561	15.1667	-0.04963	15.1667	-0.01613	52.3333	-0.06721
15.25	-0.09561	15.25	-0.04961	15.25	-0.01609	52.5	-0.06726
15.3333	-0.09562	15.3333	-0.0496	15.3333	-0.01606	52.6667	-0.06731
15.4167	-0.09562	15.4167	-0.04959	15.4167	-0.01603	52.8333	-0.06736
15.5	-0.09562	15.5	-0.04958	15.5	-0.01599	53	-0.06741
15.5833	-0.09563	15.5833	-0.04957	15.5833	-0.01596	53.1667	-0.06746
15.6667	-0.09563	15.6667	-0.04955	15.6667	-0.01593	53.3333	-0.06751
15.75	-0.09563	15.75	-0.04954	15.75	-0.01589	53.5	-0.06757
15.8333	-0.09564	15.8333	-0.04952	15.8333	-0.01585	53.6667	-0.06762
15.9167	-0.09564	15.9167	-0.0495	15.9167	-0.01581	53.8333	-0.06767
16	-0.09564	16	-0.04948	16	-0.01578	54	-0.06772
16.0833	-0.09564	16.0833	-0.04945	16.0833	-0.01575	54.1667	-0.06778
16.1667	-0.09565	16.1667	-0.04943	16.1667	-0.01571	54.3333	-0.06783
16.25	-0.09565	16.25	-0.04942	16.25	-0.01568	54.5	-0.06788
16.3333	-0.09566	16.3333	-0.0494	16.3333	-0.01565	54.6667	-0.06793
16.4167	-0.09566	16.4167	-0.04939	16.4167	-0.01562	54.8333	-0.06798
16.5	-0.09567	16.5	-0.04938	16.5	-0.01558	55	-0.06803
16.5833	-0.09568	16.5833	-0.04937	16.5833	-0.01555	55.1667	-0.06807
16.6667	-0.09568	16.6667	-0.04935	16.6667	-0.01552	55.3333	-0.06811
16.75	-0.09568	16.75	-0.04934	16.75	-0.01549	55.5	-0.06815
16.8333	-0.09569	16.8333	-0.04933	16.8333	-0.01545	55.6667	-0.0682
16.9167	-0.09569	16.9167	-0.04932	16.9167	-0.01542	55.8333	-0.06824
17	-0.0957	17	-0.0493	17	-0.01539	56	-0.06829
17.0833	-0.0957	17.0833	-0.04929	17.0833	-0.01536	56.1667	-0.06834
17.1667	-0.09571	17.1667	-0.04927	17.1667	-0.01533	56.3333	-0.06839
17.25	-0.09572	17.25	-0.04926	17.25	-0.0153	56.5	-0.06844
17.3333	-0.09573	17.3333	-0.04924	17.3333	-0.01527	56.6667	-0.0685
17.4167	-0.09574	17.4167	-0.04923	17.4167	-0.01524	56.8333	-0.06854
17.5	-0.09575	17.5	-0.04921	17.5	-0.01521	57	-0.06858
17.5833	-0.09577	17.5833	-0.0492	17.5833	-0.01518	57.1667	-0.06863
17.6667	-0.09578	17.6667	-0.04918	17.6667	-0.01515	57.3333	-0.06867
17.75	-0.09579	17.75	-0.04917	17.75	-0.01512	57.5	-0.06872
17.8333	-0.0958	17.8333	-0.04916	17.8333	-0.0151	57.6667	-0.06877
17.9167	-0.09581	17.9167	-0.04914	17.9167	-0.01507	57.8333	-0.06882
18	-0.09582	18	-0.04913	18	-0.01504	58	-0.06886
18.0833	-0.09582	18.0833	-0.04911	18.0833	-0.01501	58.1667	-0.0689
18.1667	-0.09583	18.1667	-0.04909	18.1667	-0.01497	58.3333	-0.06895
18.25	-0.09583	18.25	-0.04908	18.25	-0.01494	58.5	-0.069
18.3333	-0.09584	18.3333	-0.04906	18.3333	-0.0149	58.6667	-0.06906
18.4167	-0.09585	18.4167	-0.04904	18.4167	-0.01487	58.8333	-0.06912
18.5	-0.09586	18.5	-0.04902	18.5	-0.01484	59	-0.06916
18.5833	-0.09587	18.5833	-0.04901	18.5833	-0.0148	59.1667	-0.0692
18.6667	-0.09588	18.6667	-0.04899	18.6667	-0.01477	59.3333	-0.06732
18.75	-0.09589	18.75	-0.04897	18.75	-0.01474	59.5	-0.05698
18.8333	-0.0959	18.8333	-0.04895	18.8333	-0.01471	59.6667	-0.04024
18.9167	-0.09591	18.9167	-0.04893	18.9167	-0.01468	59.8333	-0.02282
19	-0.09592	19	-0.04891	19	-0.01465
19.0833	-0.09594	19.0833	-0.0489	19.0833	-0.01462
19.1667	-0.09595	19.1667	-0.04888	19.1667	-0.01459
19.25	-0.09595	19.25	-0.04887	19.25	-0.01456
19.3333	-0.09595	19.3333	-0.04885	19.3333	-0.01452
19.4167	-0.09595	19.4167	-0.04884	19.4167	-0.01449
19.5	-0.09595	19.5	-0.04882	19.5	-0.01445
19.5833	-0.09594	19.5833	-0.0488	19.5833	-0.01442
19.6667	-0.09594	19.6667	-0.04879	19.6667	-0.01438
19.75	-0.09594	19.75	-0.04877	19.75	-0.01435
19.8333	-0.09594	19.8333	-0.04875	19.8333	-0.01431
19.9167	-0.09595	19.9167	-0.04874	19.9167	-0.01428
20	-0.09596	20	-0.04872	20	-0.01425
20.0833	-0.09597	20.0833	-0.0487	20.0833	-0.01422
20.1667	-0.09598	20.1667	-0.04869	20.1667	-0.01419
20.25	-0.09601	20.25	-0.04867	20.25	-0.01416
20.3333	-0.09603	20.3333	-0.04866	20.3333	-0.01414
20.4167	-0.09604	20.4167	-0.04864	20.4167	-0.01412
20.5	-0.09606	20.5	-0.04863	20.5	-0.01409
20.5833	-0.09607	20.5833	-0.04861	20.5833	-0.01407
20.6667	-0.09609	20.6667	-0.0486	20.6667	-0.01404
20.75	-0.0961	20.75	-0.04858	20.75	-0.01401
20.8333	-0.09611	20.8333	-0.04856	20.8333	-0.01397
20.9167	-0.09611	20.9167	-0.04854	20.9167	-0.01394
21	-0.09612	21	-0.04853	21	-0.01391
21.0833	-0.09612	21.0833	-0.04851	21.0833	-0.01386
21.1667	-0.09612	21.1667	-0.0485	21.1667	-0.01383
21.25	-0.09613	21.25	-0.04848	21.25	-0.01379
21.3333	-0.09614	21.3333	-0.04846	21.3333	-0.01375
21.4167	-0.09614	21.4167	-0.04845	21.4167	-0.01372
21.5	-0.09615	21.5	-0.04843	21.5	-0.01369
21.5833	-0.09616	21.5833	-0.04841	21.5833	-0.01366
21.6667	-0.09617	21.6667	-0.0484	21.6667	-0.01363
21.75	-0.09618	21.75	-0.04839	21.75	-0.0136
21.8333	-0.09619	21.8333	-0.04838	21.8333	-0.01357
21.9167	-0.0962	21.9167	-0.04836	21.9167	-0.01354
22	-0.09622	22	-0.04835	22	-0.01351
22.0833	-0.09623	22.0833	-0.04833	22.0833	-0.01347
22.1667	-0.09625	22.1667	-0.04832	22.1667	-0.01344
22.25	-0.09627	22.25	-0.0483	22.25	-0.01341
22.3333	-0.09628	22.3333	-0.04828	22.3333	-0.01338
22.4167	-0.09629	22.4167	-0.04827	22.4167	-0.01335
22.5	-0.09631	22.5	-0.04825	22.5	-0.01332
22.5833	-0.09631	22.5833	-0.04823	22.5833	-0.01329
22.6667	-0.09632	22.6667	-0.04822	22.6667	-0.01326
22.75	-0.09633	22.75	-0.04821	22.75	-0.01323
22.8333	-0.09634	22.8333	-0.0482	22.8333	-0.01321
22.9167	-0.09634	22.9167	-0.04818	22.9167	-0.01318
23	-0.09635	23	-0.04817	23	-0.01315
23.0833	-0.09636	23.0833	-0.04816	23.0833	-0.01312
23.1667	-0.09637	23.1667	-0.04815	23.1667	-0.0131
23.25	-0.09638	23.25	-0.04814	23.25	-0.01307
23.3333	-0.0964	23.3333	-0.04812	23.3333	-0.01304
23.4167	-0.09642	23.4167	-0.04811	23.4167	-0.01301
23.5	-0.09644	23.5	-0.04809	23.5	-0.01298
23.5833	-0.09646	23.5833	-0.04808	23.5833	-0.01295
23.6667	-0.09648	23.6667	-0.04806	23.6667	-0.01292
23.75	-0.0965	23.75	-0.04804	23.75	-0.01289
23.8333	-0.09651	23.8333	-0.04802	23.8333	-0.01286
23.9167	-0.09652	23.9167	-0.04801	23.9167	-0.01283
24	-0.09653	24	-0.04799	24	-0.0128
24.0833	-0.09654	24.0833	-0.04797	24.0833	-0.01278
24.1667	-0.09655	24.1667	-0.04796	24.1667	-0.01275
24.25	-0.09655	24.25	-0.04794	24.25	-0.01272
24.3333	-0.09656	24.3333	-0.04792	24.3333	-0.01269
24.4167	-0.09657	24.4167	-0.04791	24.4167	-0.01266
24.5	-0.09658	24.5	-0.04789	24.5	-0.01264
24.5833	-0.09659	24.5833	-0.04787	24.5833	-0.01261
24.6667	-0.0966	24.6667	-0.04785	24.6667	-0.01258
24.75	-0.09662	24.75	-0.04783	24.75	-0.01254
24.8333	-0.09663	24.8333	-0.04781	24.8333	-0.01251
24.9167	-0.09665	24.9167	-0.04779	24.9167	-0.01247
25	-0.09667	25	-0.04777	25	-0.01243
25.0833	-0.09669	25.0833	-0.04775	25.0833	-0.01239
25.1667	-0.09671	25.1667	-0.04773	25.1667	-0.01236
25.25	-0.09672	25.25	-0.04771	25.25	-0.01232
25.3333	-0.09674	25.3333	-0.04769	25.3333	-0.01229
25.4167	-0.09675	25.4167	-0.04767	25.4167	-0.01226
25.5	-0.09677	25.5	-0.04766	25.5	-0.01223
25.5833	-0.09678	25.5833	-0.04764	25.5833	-0.0122
25.6667	-0.0968	25.6667	-0.04763	25.6667	-0.01216
25.75	-0.09682	25.75	-0.04761	25.75	-0.01213
25.8333	-0.09683	25.8333	-0.0476	25.8333	-0.0121
25.9167	-0.09685	25.9167	-0.04759	25.9167	-0.01207
26	-0.09686	26	-0.04758	26	-0.01204
26.0833	-0.09688	26.0833	-0.04757	26.0833	-0.01201
26.1667	-0.09689	26.1667	-0.04756	26.1667	-0.01198
26.25	-0.0969	26.25	-0.04755	26.25	-0.01195
26.3333	-0.09691	26.3333	-0.04754	26.3333	-0.01192
26.4167	-0.09692	26.4167	-0.04753	26.4167	-0.01189
26.5	-0.09693	26.5	-0.04752	26.5	-0.01186
26.5833	-0.09694	26.5833	-0.04751	26.5833	-0.01183
26.6667	-0.09695	26.6667	-0.0475	26.6667	-0.01181
26.75	-0.09696	26.75	-0.04749	26.75	-0.01178
26.8333	-0.09698	26.8333	-0.04748	26.8333	-0.01176
26.9167	-0.09699	26.9167	-0.04747	26.9167	-0.01174
27	-0.097	27	-0.04746	27	-0.01172
27.0833	-0.09702	27.0833	-0.04745	27.0833	-0.0117
27.1667	-0.09703	27.1667	-0.04744	27.1667	-0.01168
27.25	-0.09704	27.25	-0.04742	27.25	-0.01166
27.3333	-0.09706	27.3333	-0.04741	27.3333	-0.01164
27.4167	-0.09708	27.4167	-0.0474	27.4167	-0.01162
27.5	-0.09709	27.5	-0.04738	27.5	-0.0116
27.5833	-0.09711	27.5833	-0.04737	27.5833	-0.01158
27.6667	-0.09712	27.6667	-0.04736	27.6667	-0.01155
27.75	-0.09714	27.75	-0.04735	27.75	-0.01153
27.8333	-0.09715	27.8333	-0.04735	27.8333	-0.0115
27.9167	-0.09717	27.9167	-0.04734	27.9167	-0.01148
28	-0.09718	28	-0.04733	28	-0.01145
28.0833	-0.09719	28.0833	-0.04732	28.0833	-0.01143
28.1667	-0.0972	28.1667	-0.04731	28.1667	-0.0114
28.25	-0.09722	28.25	-0.04729	28.25	-0.01138
28.3333	-0.09723	28.3333	-0.04728	28.3333	-0.01136
28.4167	-0.09725	28.4167	-0.04727	28.4167	-0.01134
28.5	-0.09727	28.5	-0.04725	28.5	-0.01131
28.5833	-0.09728	28.5833	-0.04724	28.5833	-0.01129
28.6667	-0.0973	28.6667	-0.04723	28.6667	-0.01127
28.75	-0.09732	28.75	-0.04722	28.75	-0.01125
28.8333	-0.09733	28.8333	-0.04721	28.8333	-0.01123
28.9167	-0.09735	28.9167	-0.04721	28.9167	-0.01121
29	-0.09737	29	-0.0472	29	-0.01119
29.0833	-0.09738	29.0833	-0.04719	29.0833	-0.01116
29.1667	-0.0974	29.1667	-0.04719	29.1667	-0.01114
29.25	-0.09741	29.25	-0.04718	29.25	-0.01112
29.3333	-0.09743	29.3333	-0.04717	29.3333	-0.01109
29.4167	-0.09744	29.4167	-0.04717	29.4167	-0.01107
29.5	-0.09746	29.5	-0.04716	29.5	-0.01105
29.5833	-0.09747	29.5833	-0.04715	29.5833	-0.01103
29.6667	-0.09749	29.6667	-0.04715	29.6667	-0.01101
29.75	-0.0975	29.75	-0.04714	29.75	-0.01099
29.8333	-0.09752	29.8333	-0.04713	29.8333	-0.01097
29.9167	-0.09753	29.9167	-0.04712	29.9167	-0.01095
30	-0.09754	30	-0.04711	30	-0.01093
30.0833	-0.09755	30.0833	-0.0471	30.0833	-0.01091
30.1667	-0.09756	30.1667	-0.04709	30.1667	-0.01089
30.25	-0.09757	30.25	-0.04708	30.25	-0.01086
30.3333	-0.09757	30.3333	-0.04707	30.3333	-0.01084
30.4167	-0.09756	30.4167	-0.04706	30.4167	-0.01082
30.5	-0.09755	30.5	-0.04705	30.5	-0.0108
30.5833	-0.09753	30.5833	-0.04704	30.5833	-0.01077
30.6667	-0.09751	30.6667	-0.04704	30.6667	-0.01075
30.75	-0.09751	30.75	-0.04703	30.75	-0.01072
30.8333	-0.09751	30.8333	-0.04702	30.8333	-0.0107
30.9167	-0.09752	30.9167	-0.04702	30.9167	-0.01068
31	-0.09756	31	-0.04701	31	-0.01066
31.0833	-0.09758	31.0833	-0.047	31.0833	-0.01063
31.1667	-0.0976	31.1667	-0.047	31.1667	-0.01061
31.25	-0.09763	31.25	-0.04699	31.25	-0.0106
31.3333	-0.09766	31.3333	-0.04698	31.3333	-0.01058
31.4167	-0.09769	31.4167	-0.04698	31.4167	-0.01056
31.5	-0.09771	31.5	-0.04697	31.5	-0.01055
31.5833	-0.09773	31.5833	-0.04696	31.5833	-0.01053
31.6667	-0.09775	31.6667	-0.04696	31.6667	-0.01051
31.75	-0.09778	31.75	-0.04695	31.75	-0.01049
31.8333	-0.0978	31.8333	-0.04695	31.8333	-0.01047
31.9167	-0.09782	31.9167	-0.04694	31.9167	-0.01044
32	-0.09784	32	-0.04694	32	-0.01042
32.0833	-0.09786	32.0833	-0.04694	32.0833	-0.0104
32.1667	-0.09788	32.1667	-0.04693	32.1667	-0.01038
32.25	-0.0979	32.25	-0.04693	32.25	-0.01036
32.3333	-0.09792	32.3333	-0.04692	32.3333	-0.01034
32.4167	-0.09795	32.4167	-0.04691	32.4167	-0.01032
32.5	-0.09797	32.5	-0.04691	32.5	-0.0103
32.5833	-0.09799	32.5833	-0.0469	32.5833	-0.01029
32.6667	-0.09801	32.6667	-0.0469	32.6667	-0.01027
32.75	-0.09803	32.75	-0.0469	32.75	-0.01026
32.8333	-0.09805	32.8333	-0.0469	32.8333	-0.01026
32.9167	-0.09807	32.9167	-0.0469	32.9167	-0.01024
33	-0.0981	33	-0.04689	33	-0.01022
33.0833	-0.09812	33.0833	-0.04689	33.0833	-0.01021
33.1667	-0.09815	33.1667	-0.04688	33.1667	-0.01019
33.25	-0.09817	33.25	-0.04688	33.25	-0.01017
33.3333	-0.09819	33.3333	-0.04687	33.3333	-0.01015
33.4167	-0.09821	33.4167	-0.04686	33.4167	-0.01013
33.5	-0.09823	33.5	-0.04686	33.5	-0.01011
33.5833	-0.09825	33.5833	-0.04686	33.5833	-0.01009
33.6667	-0.09827	33.6667	-0.04686	33.6667	-0.01007
33.75	-0.09829	33.75	-0.04686	33.75	-0.01005
33.8333	-0.09832	33.8333	-0.04686	33.8333	-0.01003
33.9167	-0.09834	33.9167	-0.04685	33.9167	-0.01002
34	-0.09837	34	-0.04685	34	-0.01001
34.0833	-0.0984	34.0833	-0.04684	34.0833	-0.01
34.1667	-0.09842	34.1667	-0.04683	34.1667	-0.01
34.25	-0.09845	34.25	-0.04682	34.25	-0.00999
34.3333	-0.09848	34.3333	-0.04682	34.3333	-0.00997
34.4167	-0.09851	34.4167	-0.04681	34.4167	-0.00996
34.5	-0.09853	34.5	-0.0468	34.5	-0.00994
34.5833	-0.09855	34.5833	-0.0468	34.5833	-0.00993
34.6667	-0.09857	34.6667	-0.0468	34.6667	-0.00991
34.75	-0.09859	34.75	-0.0468	34.75	-0.0099
34.8333	-0.09861	34.8333	-0.0468	34.8333	-0.00989
34.9167	-0.09863	34.9167	-0.0468	34.9167	-0.00988
35	-0.09865	35	-0.04681	35	-0.00987
35.0833	-0.09866	35.0833	-0.04681	35.0833	-0.00985
35.1667	-0.09868	35.1667	-0.04681	35.1667	-0.00984
35.25	-0.0987	35.25	-0.04681	35.25	-0.00983
35.3333	-0.09871	35.3333	-0.04681	35.3333	-0.00981
35.4167	-0.09873	35.4167	-0.04681	35.4167	-0.0098
35.5	-0.09875	35.5	-0.04682	35.5	-0.00979
35.5833	-0.09877	35.5833	-0.04682	35.5833	-0.00978
35.6667	-0.09879	35.6667	-0.04682	35.6667	-0.00976
35.75	-0.09881	35.75	-0.04681	35.75	-0.00975
35.8333	-0.09883	35.8333	-0.04681	35.8333	-0.00974
35.9167	-0.09885	35.9167	-0.0468	35.9167	-0.00973
36	-0.09888	36	-0.0468	36	-0.00972
36.0833	-0.0989	36.0833	-0.04679	36.0833	-0.00971
36.1667	-0.09892	36.1667	-0.04679	36.1667	-0.00969
36.25	-0.09894	36.25	-0.04678	36.25	-0.00968
36.3333	-0.09896	36.3333	-0.04678	36.3333	-0.00967
36.4167	-0.09898	36.4167	-0.04677	36.4167	-0.00965
36.5	-0.09901	36.5	-0.04677	36.5	-0.00964
36.5833	-0.09903	36.5833	-0.04678	36.5833	-0.00962
36.6667	-0.09905	36.6667	-0.04678	36.6667	-0.0096
36.75	-0.09907	36.75	-0.04678	36.75	-0.00959
36.8333	-0.0991	36.8333	-0.04678	36.8333	-0.00957
36.9167	-0.09912	36.9167	-0.04678	36.9167	-0.00956
37	-0.09914	37	-0.04678	37	-0.00954
37.0833	-0.09917	37.0833	-0.04677	37.0833	-0.00953
37.1667	-0.09919	37.1667	-0.04677	37.1667	-0.00951
37.25	-0.09922	37.25	-0.04677	37.25	-0.0095
37.3333	-0.09924	37.3333	-0.04676	37.3333	-0.00948
37.4167	-0.09927	37.4167	-0.04676	37.4167	-0.00947
37.5	-0.09929	37.5	-0.04675	37.5	-0.00945
37.5833	-0.09932	37.5833	-0.04675	37.5833	-0.00944
37.6667	-0.09934	37.6667	-0.04674	37.6667	-0.00943
37.75	-0.09936	37.75	-0.04674	37.75	-0.00942
37.8333	-0.09938	37.8333	-0.04674	37.8333	-0.00941
37.9167	-0.09941	37.9167	-0.04673	37.9167	-0.0094
38	-0.09943	38	-0.04674	38	-0.00938
38.0833	-0.09945	38.0833	-0.04674	38.0833	-0.00937
38.1667	-0.09948	38.1667	-0.04674	38.1667	-0.00935
38.25	-0.0995	38.25	-0.04675	38.25	-0.00934
38.3333	-0.09952	38.3333	-0.04675	38.3333	-0.00932
38.4167	-0.09954	38.4167	-0.04675	38.4167	-0.00931
38.5	-0.09956	38.5	-0.04675	38.5	-0.0093
38.5833	-0.09959	38.5833	-0.04674	38.5833	-0.00929
38.6667	-0.09961	38.6667	-0.04673	38.6667	-0.00928
38.75	-0.09963	38.75	-0.04673	38.75	-0.00927
38.8333	-0.09966	38.8333	-0.04673	38.8333	-0.00926
38.9167	-0.09968	38.9167	-0.04672	38.9167	-0.00924
39	-0.0997	39	-0.04671	39	-0.00922
39.0833	-0.09971	39.0833	-0.0467	39.0833	-0.00921
39.1667	-0.09973	39.1667	-0.0467	39.1667	-0.0092
39.25	-0.09951	39.25	-0.04634	39.25	-0.00894
39.3333	-0.09884	39.3333	-0.04459	39.3333	-0.00827
39.4167	-0.09817	39.4167	-0.04048	39.4167	-0.00819
39.5	-0.09816	39.5	-0.03465	39.5	-0.00943
39.5833	-0.09784	39.5833	-0.02518	39.5833	-0.01408
39.6667	-0.09655	39.6667	-0.01431	39.6667	-0.01881
39.75	-0.08978	39.75	-0.00208	39.75	-0.02235
39.8333	-0.07926	39.8333	0.01097	39.8333	-0.02455
39.9167	-0.06451	39.9167	0.02559	39.9167	-0.02247

## Sheet: Figure 3
		3a				3b			3c			3d			3e				3f			3h				3i									3k							3l
Strain(%)	Stress(MPa)	Strain (%)	Resistance (ohm)			Strain (%)	R/R0		Time (s)	Resistance (ohm)		Cycles	Resistance (ohm)		Cycles	Resistance (ohm)			Strain (%)	ΔR/R0		Time (s)	Storage modulus (Pa)	Loss modulus (Pa)		Time(s)	Resistance (ohm)		Strain (%)	Stress (MPa)	Strain (%)	Stress (MPa)	Strain (%)	Stress (MPa)	Strain (%)	Stress (MPa)	Strain (%)	Stress (MPa)	Strain (%)	Stress (MPa)		Time (h)	Self-healing efficiency (%)
0	0.01341	0	5.80972			0	1		0.00293	1.4445		-4.44444e-05	3.93271		0	4.33753		Fluorine rubber	50	600		5.96732	41226.7	22164.5		0	1.54		0	0.00011	0	-0.00062	0	0.0006	0	0.00048	0	-0.00063	0.016	0.01419		1	3.71225
0.03	0.01392	0.321936	5.81201			0.321936	1.00039		0.0791	1.53569		0.13868	4.12176		0.00209	4.2631		Rubber	50	40		12.1065	41202.7	22170.2		0.09	1.92		0.33	0.0117	0.351	0.00651	0.388	0.0067	0.435	0.00755	0.302	0.00483	0.601	0.03039		2	10.4875
0.157	0.01803	0.633555	5.82052			0.633555	1.00186		0.13477	1.39159		0.2786	4.32992		0.00455	4.26084		Polyester	50	100		18.0426	41197.3	22167.3		0.21	1.46		1.155	0.029	1.4	0.02443	1.75	0.04276	1.727	0.04463	1.658	0.03096	2.118	0.1106		4	20.8529
0.33	0.0294	1.01266	5.82611			1.01266	1.00282		0.19336	1.629		0.42102	4.15199		0.00835	4.26283		PDMS	80	5		24.1195	41204.9	22152.2		0.27	1.48		1.999	0.03756	2.51	0.03726	3.171	0.08553	3.103	0.08569	3.178	0.06278	3.803	0.22669		8	28.1428
0.482	0.04095	1.35538	5.82772			1.35538	1.0031		0.25684	1.70726		0.56555	4.55241		0.01052	4.25559		TPU	5	4		30.2897	41210.3	22177.7		0.32	1.67		2.865	0.0517	3.66	0.05709	4.61	0.12209	4.479	0.1168	4.735	0.10496	5.542	0.31864		12	39.4322
0.645	0.05115	1.64621	5.82818			1.64621	1.00318		0.31055	1.47496		0.70018	4.49974		0.01302	4.25446		Silicone rubber	50	0.1		36.2883	41222.4	22151.3		0.39	1.39		3.722	0.06477	4.796	0.0806	6.058	0.15284	5.855	0.14691	6.279	0.15271	7.226	0.37898		24	82.4933
0.802	0.05925	1.96299	5.8346			1.96299	1.00428		0.36816	1.39556		0.83673	4.24075		0.0159	4.24476		PCL	15	1		42.3808	41242	22163		0.5	1.34		4.544	0.07462	5.906	0.10457	7.442	0.17986	7.208	0.18327	7.741	0.20152	8.889	0.42543
0.949	0.066	2.2694	5.8524			2.2694	1.00735		0.45313	1.3355		0.97286	4.02239		0.0186	4.18235		VegPU	100	0.28		48.4732	41246.3	22158.7		0.57	1.33		5.352	0.08236	6.984	0.12274	8.79	0.20209	8.553	0.22207	9.193	0.25061	10.482	0.46443
1.101	0.07286	2.58096	5.86542			2.58096	1.00959		0.52148	1.20537		1.10778	4.01815		0.02069	4.17663		This work	100	0.08		54.5028	41258.8	22157.7		0.63	1.33		6.154	0.0822	8.037	0.13725	10.129	0.22177	9.858	0.2581	10.616	0.29639	12.031	0.51895
1.249	0.07926	2.89774	5.87009			2.89774	1.01039		0.57324	1.40808		1.24385	4.2018		0.02453	4.18659						60.5796	41282.9	22156.2		0.68	1.32		6.948	0.07559	9.057	0.14799	11.435	0.24046	11.155	0.29034	12.011	0.33467	13.553	0.58686
1.396	0.08456	3.24568	5.88245			3.24568	1.01252		0.66699	1.85795		1.38139	4.36422		0.02679	4.22863						66.0611	36.0545	463.722		0.75	1.33		7.728	0.07187	10.073	0.15981	12.728	0.25591	12.437	0.31937	13.363	0.36598	15.092	0.65512
1.533	0.09056	3.52093	5.88554			3.52093	1.01305		0.71973	1.76873		1.51669	4.33242		0.02908	4.32048						71.9972	36.4248	466.883		0.8	1.38		8.516	0.05621	11.097	0.16944	14.03	0.27149	13.631	0.34252	14.714	0.39522	16.636	0.71122
1.67	0.09441	3.8377	5.88854			3.8377	1.01357		0.78027	1.98222		1.65328	4.6103		0.0315	4.40739						78.152	36.4645	468.943		0.86	1.5		9.296	0.0198	12.109	0.17959	15.314	0.28671	14.856	0.36508	16.047	0.42078	18.174	0.74952
1.812	0.09851	4.14927	5.89052			4.14927	1.01391		0.8418	2.04621		1.78834	4.43557		0.03391	4.48104						84.1506	36.6639	470.233		0.92	1.52				13.129	0.1893	16.566	0.29988	16.108	0.38877	17.331	0.44305	19.713	0.76503
1.959	0.10382	4.46084	5.90764			4.46084	1.01685		0.89551	1.60618		1.92384	4.2871		0.0364	4.5026						90.2431	36.6581	471.058		0.98	1.44				14.146	0.19854	17.817	0.31149	17.347	0.40987	18.635	0.46348	21.235	0.76422
2.091	0.10892	4.8192	5.92451			4.8192	1.01976		0.95508	1.4895		2.06183	3.97077		0.03941	4.49128						96.3821	36.7852	471.65		1.08	1.36				15.148	0.20865	19.092	0.325	18.567	0.42978	19.977	0.48575	22.698	0.75634
2.218	0.1126	5.08402	5.93074			5.08402	1.02083		1.0498	1.436		2.19733	4.174		0.04198	4.45323						102.459	36.7227	472.71		1.13	1.42				16.131	0.21697	20.389	0.33605	19.806	0.44697	21.353	0.50677	24.176	0.75645
2.35	0.11651	5.41122	5.92291			5.41122	1.01948		1.1025	1.36718		2.33644	4.42889		0.0442	4.45247						108.395	37.2329	473.14		1.2	1.35				17.13	0.2256	21.655	0.34646	21.048	0.4647	22.709	0.52632	25.704	0.78103
2.492	0.11971	5.71758	5.92418			5.71758	1.0197		1.1689	1.38224		2.47131	4.47869		0.04713	4.45825						114.581	37.414	473.658		1.25	1.34				18.142	0.23369	22.934	0.35733	22.265	0.47837	24.056	0.5451	27.221	0.79743
2.654	0.12485	6.11226	5.9266			6.11226	1.02012		1.2383	1.37984		2.60646	4.59505		0.04942	4.4716						120.579	37.5363	473.699		1.31	1.33				19.144	0.23967	24.209	0.36815	23.481	0.4886	25.393	0.56255	28.727	0.80237
2.817	0.13045	6.42388	5.92428			6.42388	1.01972		1.2939	1.39662		2.74125	4.49988		0.05187	4.48392						125.952	37762.4	20530.8		1.37	1.32				20.143	0.24149	25.465	0.37637	24.715	0.4982	26.701	0.57798	30.211	0.80819
2.969	0.1348	6.73545	5.91956			6.73545	1.01891		1.3545	1.33841		2.87623	4.19916		0.05456	4.49645						132.075	38000.6	20630.8		1.43	1.3				21.162	0.2323	26.717	0.38359	25.962	0.50579	28.02	0.59359	31.722	0.81387
3.111	0.13947	7.0886	5.91752			7.0886	1.01856		1.4297	1.30142		3.01458	4.20051		0.05658	4.51681						138.152	38205.6	20706.9		1.49	1.25				22.172	0.21201	27.978	0.39365	27.214	0.51216	29.342	0.60824	33.201	0.81492
3.238	0.14215	7.36379	5.92274			7.36379	1.01945		1.4863	1.35378		3.1523	3.93928		0.05919	4.53799						144.151	38355	20768.4		1.55	1.27				23.163	0.18297	29.248	0.40183	28.452	0.51609	30.67	0.6222	34.68	0.82475
3.36	0.14547	7.66499	5.92826			7.66499	1.0204		1.5439	1.61652		3.28712	4.06085		0.06228	4.57395						150.149	38481.1	20816.7		1.63	1.3				24.143	0.1562	30.527	0.4113	29.682	0.5203	31.998	0.63543	36.186	0.83575
3.477	0.14767	7.9766	5.93835			7.9766	1.02214		1.6221	1.55392		3.42359	4.31151		0.06536	4.60546						156.257	38597.3	20873.8		1.69	1.3				25.159	0.12182	31.802	0.4196	30.902	0.52389	33.33	0.64937	37.708	0.8497
3.604	0.15007	8.29854	6.06602			8.29854	1.04412		1.6797	1.3545		3.5653	3.96303		0.06742	4.62257						162.412	38693.7	20900.9		1.75	1.3				26.186	0.03753	33.076	0.42909	32.123	0.52896	34.672	0.66366	39.225	0.8681
3.751	0.15418	8.6309	5.97601			8.6309	1.02862		1.7402	1.5671		3.7017	4.50627		0.06988	4.64717						168.395	38799.5	20946.3		1.81	1.3						34.319	0.43529	33.348	0.53397	35.985	0.67562	40.731	0.88107
3.903	0.15852	8.91657	5.92486			8.91657	1.01982		1.8271	1.49842		3.83985	4.40478		0.07213	4.66955						174.503	38901.7	20983.3		1.86	1.3						35.566	0.44222	34.587	0.53935	37.294	0.68798	42.237	0.8994
4.055	0.16335	9.22813	5.92613			9.22813	1.02004		1.8867	1.69595		3.97657	4.30225		0.07459	4.70007						180.501	38980.5	21009.4		1.93	1.3						36.827	0.44731	35.82	0.54556	38.636	0.70161	43.727	0.92375
4.197	0.16748	9.55012	5.92439			9.55012	1.01974		1.9541	1.88972		4.11229	3.96087		0.07787	4.73041										2	1.3						38.106	0.45309	37.077	0.55356	39.983	0.71553	45.227	0.94957
4.35	0.17024	9.8669	5.92424			9.8669	1.01971		2.0156	2.1129		4.25025	4.00515		0.07989	4.74936										2.06	1.29						39.367	0.45872	38.302	0.55969	41.315	0.72853	46.722	0.9717
4.512	0.17456	10.1681	5.92548			10.1681	1.01993		2.0654	2.15199		4.39093	4.24353		0.08258	4.78123										2.13	1.29						40.66	0.46257	39.509	0.56661	42.652	0.74086	48.218	0.9869
4.659	0.17899	10.5264	5.91308			10.5264	1.01779		2.124	2.05937		4.52798	4.42629		0.08614	4.81493										2.2	1.29						41.966	0.46235	40.712	0.57936	43.994	0.75299	49.729	1.00237
4.791	0.18232	10.7964	5.91984			10.7964	1.01895		2.2012	1.74814		4.66505	4.37805		0.08855	4.847										2.25	1.28						43.241	0.45079	41.95	0.60214	45.336	0.76491	51.251	1.01774
4.928	0.18443	11.1911	5.93037			11.1911	1.02077		2.2568	1.48952		4.8054	4.65424		0.09061	4.86627										2.31	1.29						44.456	0.42053	43.193	0.61916	46.655	0.7733	52.773	1.02812
5.055	0.18718	11.5079	5.94455			11.5079	1.02321		2.3193	1.91858		4.94641	4.39109		0.09334	4.88766										2.39	1.28						45.708	0.40118	44.427	0.63205	47.944	0.78033	54.263	1.03788
5.182	0.18981	11.8195	5.95044			11.8195	1.02422		2.3848	1.86998		5.08131	4.31103		0.0954	4.91362										2.47	1.29						46.987	0.39291	45.67	0.64324	49.276	0.79091	55.704	1.04245
5.319	0.19278	12.1155	5.95474			12.1155	1.02496		2.4375	1.48763		5.21898	3.87984		0.09778	4.95668										2.52	1.29						48.257	0.35632	46.908	0.6519	50.613	0.80363	57.205	1.04852
5.461	0.19551	12.4479	5.95815			12.4479	1.02555		2.4951	1.4963		5.35532	4.08047		0.10102	5.00313										2.58	1.29						49.518	0.22332	48.138	0.65751	51.932	0.81344	58.732	1.06025
5.618	0.19883	12.7387	5.94019			12.7387	1.02246		2.5576	1.51222		5.49586	4.3021		0.10331	5.03144										2.64	1.29						50.797	0.13708	49.354	0.66057	53.264	0.82247	60.244	1.06868
5.791	0.20385	13.0555	6.11016			13.0555	1.05171		2.6123	1.40773		5.64701	4.29837		0.10652	5.06921										2.7	1.29						52.067	0.08689	50.57	0.6608	54.601	0.83258	61.766	1.07473
5.933	0.20689	13.3722	5.93918			13.3722	1.02228		2.6738	1.47118		5.78514	4.55198		0.10905	5.11808										2.78	1.32								51.809	0.66293	55.91	0.83801	63.299	1.07479
6.06	0.20924	13.6734	5.90585			13.6734	1.01655		2.7578	1.39557		5.93317	4.67408		0.11095	5.1255										2.85	1.35								53.043	0.66607	57.233	0.83729	64.799	1.06955
6.192	0.21189	13.9902	5.90903			13.9902	1.01709		2.8203	1.4944		6.07176	4.40472		0.1134	5.15699										2.9	1.4								54.272	0.67074	58.565	0.8424	66.251	1.08352
6.329	0.21464	14.3382	5.90362			14.3382	1.01616		2.8789	1.47246		6.20845	4.36399		0.11665	5.19134										2.96	1.42								55.52	0.67782	59.902	0.85169	67.73	1.09688
6.471	0.21719	14.6134	5.89827			14.6134	1.01524		2.9365	1.46524		6.35399	4.15707		0.1193	5.2462										3.02	1.46								56.754	0.68412	61.259	0.85913	69.252	1.10825
6.608	0.22015	14.9353	5.90193			14.9353	1.01587		3.0205	1.39313		6.49152	4.30957		0.12179	5.26962										3.08	1.51								57.952	0.69108	62.605	0.86763	70.764	1.11926
6.76	0.2233	15.247	5.89921			15.247	1.0154		3.0713	1.39803		6.62637	4.52399		0.12496	5.30488										3.16	1.51								59.173	0.69608	63.938	0.87494	72.259	1.12513
6.903	0.22769	15.5585	5.89658			15.5585	1.01495		3.1338	1.30854		6.76534	4.22332		0.12709	5.36046										3.21	1.38								60.411	0.70347	65.246	0.88129	73.775	1.13116
7.05	0.22993	15.8805	5.89949			15.8805	1.01545		3.1855	1.2922		6.90428	4.72817		0.12983	5.37319										3.28	1.33								61.667	0.70758	66.56	0.88838	75.276	1.1405
7.182	0.23182	16.1713	5.90031			16.1713	1.01559		3.2471	1.36028		7.04588	4.59832		0.13259	5.39418										3.35	1.35								62.914	0.7084	67.892	0.89467	76.76	1.14482
7.314	0.23435	16.6439	5.90354			16.6439	1.01615		3.3037	1.32449		7.18401	4.32624		0.13497	5.4278										3.4	1.34								64.153	0.70056	69.234	0.90135	78.25	1.1484
7.446	0.2355	17.0074	5.90365			17.0074	1.01617		3.3604	1.30183		7.32133	4.01214		0.13734	5.40531										3.48	1.33								65.391	0.68228	70.552	0.90823	79.751	1.15598
7.588	0.23952	17.2722	5.90465			17.2722	1.01634		3.4209	1.37291		7.45802	4.14393		0.14003	5.49686										3.54	1.34								66.594	0.65738	71.899	0.91649	81.278	1.16141
7.715	0.24226	17.5942	5.90665			17.5942	1.01668		3.4814	1.34705		7.59278	4.41499		0.14213	5.48757										3.59	1.33								67.815	0.61541	73.231	0.92232	82.8	1.16826
7.841	0.24435	17.9058	5.90519			17.9058	1.01643		3.5381	1.34092		7.73108	4.59717		0.14534	5.48199										3.65	1.36								69.04	0.34141	74.54	0.92621	84.323	1.17407
7.989	0.24703	18.2226	5.9047			18.2226	1.01635		3.6064	1.37598		7.86761	4.6141		0.14771	5.51795										3.74	1.4								70.269	0.12075	75.839	0.93006	85.829	1.17742
8.156	0.25025	18.5238	5.90934			18.5238	1.01715		3.6582	1.38571		8.00804	4.68478		0.15028	5.51792										3.8	1.4										77.166	0.93478	87.28	1.17956
8.313	0.25454	18.8457	5.91283			18.8457	1.01775		3.7207	1.41856		8.14538	4.43109		0.15242	5.53041										3.86	1.43										78.528	0.94143	88.775	1.18031
8.476	0.25858	19.1625	5.90954			19.1625	1.01718		3.7734	1.41466		8.28148	4.52339		0.15606	5.57402										3.93	1.36										79.865	0.94615	90.276	1.18388
8.623	0.26118	19.4637	5.91265			19.4637	1.01772		3.834	1.41361		8.41912	4.1335		0.15831	5.58508										3.98	1.35										81.207	0.95153	91.782	1.19092
8.74	0.2629	19.7805	5.91142			19.7805	1.01751		3.9277	1.26247		8.55473	4.27506		0.16081	5.59309										4.04	1.36										82.549	0.95549	93.282	1.19512
8.857	0.26395	20.1077	5.91044			20.1077	1.01734		3.9941	1.44601		8.68862	4.57342		0.16334	5.59333										4.11	1.35										83.862	0.9576	94.794	1.20129
8.973	0.26584	20.3985	5.91053			20.3985	1.01735		4.0439	1.57911		8.82691	4.40421		0.16607	5.6034										4.17	1.35										85.199	0.95813	96.316	1.20577
9.105	0.26704	20.7153	5.90427			20.7153	1.01627		4.1113	1.45695		8.9661	4.81407		0.16848	5.6122										4.23	1.35										86.508	0.95897	97.8	1.20757
9.237	0.2701	21.0321	5.9154			21.0321	1.01819		4.1602	1.40465		9.10363	4.71445		0.17133	5.59392										4.3	1.35										87.835	0.96032	99.258	1.21018
9.405	0.27304	21.3333	5.92612			21.3333	1.02004		4.2207	1.34571		9.23805	4.57203		0.17347	5.60934										4.36	1.34										89.173	0.96265	100.774	1.21374
9.562	0.27716	21.7383	5.94191			21.7383	1.02275		4.2969	1.36082		9.37346	4.28636		0.17564	5.65031										4.43	1.34										90.505	0.96599	102.297	1.21791
9.709	0.28056	22.0499	5.94475			22.0499	1.02324		4.3525	1.33081		9.51561	4.15673		0.17917	5.62062										4.51	1.34										91.833	0.96513	103.813	1.22347
9.867	0.28325	22.3875	5.94124			22.3875	1.02264		4.4121	1.3414		9.64932	4.44868		0.18198	5.61902										4.57	1.34										93.136	0.96258	105.314	1.22572
10.024	0.28685	22.6627	5.9424			22.6627	1.02284		4.5	1.32813		9.78649	4.70387		0.18673	5.60189										4.63	1.34										94.45	0.95309	106.842	1.2304
10.156	0.289	22.9846	5.94714			22.9846	1.02365		4.5576	1.3446		9.92628	4.38902		0.18894	5.55979										4.7	1.32										95.773	0.84979	108.347	1.23431
10.288	0.29115	23.291	5.93835			23.291	1.02214		4.6182	1.32235		10.0606	4.95732		0.19139	5.55663										4.76	1.32										97.119	0.61932	109.832	1.23299
10.42	0.29358	23.6078	5.93976			23.6078	1.02238		4.6865	1.10004		10.201	4.75112		0.19484	5.54292										4.82	1.33										98.457	0.33433	111.321	1.23614
10.552	0.29467	23.9298	5.94307			23.9298	1.02295		4.7354	1.07902		10.3389	4.67295		0.19733	5.52315										4.88	1.34												112.827	1.23871
10.679	0.29673	24.2258	5.93533			24.2258	1.02162		4.7939	1.06912		10.4801	4.0639		0.19978	5.52755										4.94	1.34												114.339	1.2412
10.811	0.29847	24.5374	5.93555			24.5374	1.02166		4.875	1.06795		10.6274	4.18647		0.20314	5.52957										5	1.33												115.845	1.24582
10.958	0.30083	24.8438	5.93175			24.8438	1.021		4.9668	1.06887		10.7649	4.46164		0.2054	5.55966										5.08	1.35												117.356	1.24876
11.105	0.30377	25.171	5.92979			25.171	1.02067		5.0342	1.06951		10.9056	4.44712		0.20754	5.54192										5.13	1.36												118.867	1.25125
11.283	0.30846	25.4773	5.93784			25.4773	1.02205		5.0908	1.0876		11.0408	4.55653		0.21023	5.5036										5.19	1.34												120.319	1.25234
11.42	0.31145	25.8201	5.96343			25.8201	1.02646		5.1523	1.06825		11.178	4.70703		0.21229	5.47467										5.28	1.33												121.82	1.25162
11.546	0.31307	26.1005	5.94118			26.1005	1.02263		5.2178	1.08082		11.3185	4.51054		0.21462	5.4578										5.33	1.33												123.337	1.25547
11.673	0.31462	26.4121	5.98924			26.4121	1.0309		5.2676	1.4272		11.4599	4.63909		0.21795	5.48819										5.39	1.33												124.843	1.26088
11.815	0.31687	26.8276	6.00172			26.8276	1.03305		5.3271	1.38112		11.5975	4.0422		0.2202	5.47371										5.47	1.33												126.359	1.2623
11.958	0.31924	27.1235	6.00068			27.1235	1.03287		5.3857	1.8521		11.7352	4.24308		0.22246	5.48197										5.53	1.32												127.892	1.26724
12.1	0.32228	27.4403	6.0021			27.4403	1.03311		5.4473	1.58268		11.873	4.58976		0.22629	5.48556										5.59	1.31												129.382	1.26992
12.257	0.32531	27.7727	6.00486			27.7727	1.03359		5.5059	1.55518		12.0087	4.15377		0.22875	5.44981										5.64	1.31												130.866	1.26916
12.404	0.32726	28.0583	6.00597			28.0583	1.03378		5.5586	1.79481		12.1467	4.86214		0.23088	5.47231										5.71	1.31												132.351	1.27106
12.551	0.3294	28.3855	6.00567			28.3855	1.03373		5.6504	1.73101		12.2808	4.71839		0.23361	5.44969										5.76	1.29												133.862	1.27094
12.678	0.33177	28.7075	6.01028			28.7075	1.03452		5.7148	1.4228		12.4174	4.55813		0.23559	5.44569										5.84	1.34												135.368	1.27526
12.805	0.33346	29.0087	6.01367			29.0087	1.0351		5.7666	1.54068		12.5616	4.08664		0.23805	5.43566										5.89	1.58												136.863	1.27925
12.937	0.33521	29.3202	6.01075			29.3202	1.0346		5.8447	1.33811		12.7003	4.28809		0.24228	5.40579										5.96	2.36												138.38	1.28092
13.079	0.33823	29.6682	6.01531			29.6682	1.03539		5.8984	1.16226		12.8371	4.64002		0.24457	5.3828										6.03	3.23												139.88	1.28495
13.216	0.3406	29.9538	6.01708			29.9538	1.03569		5.9883	1.29573		12.9733	4.86952		0.24703	5.37145										6.09	2.97												141.354	1.28656
13.348	0.34275	30.255	6.02274			30.255	1.03667		6.0459	1.06923		13.1116	4.63477		0.24991	5.34822										6.15	2.07												142.827	1.28424
13.485	0.34466	30.577	6.02225			30.577	1.03658		6.1074	0.99823		13.2492	5.08838		0.25253	5.31215										6.39	210000000												144.35	1.28771
13.653	0.34761	30.8989	6.03709			30.8989	1.03914		6.167	1.02583		13.3843	4.87687		0.2547	5.28498										6.47	210000000												145.85	1.28862
13.82	0.35165	31.2209	6.05169			31.2209	1.04165		6.2275	1.08716		13.5197	4.75161		0.25716	5.27625										6.53	210000000												147.361	1.29051
13.978	0.35549	31.5169	6.12049			31.5169	1.05349		6.2881	1.11491		13.6538	4.13037		0.25957	5.2646										6.59	210000000												148.867	1.2949
14.11	0.35744	31.8285	6.0959			31.8285	1.04926		6.3457	1.19224		13.7898	4.3374		0.26194	5.24797										6.64	210000000												150.395	1.29526
14.236	0.3585	32.2232	6.00512			32.2232	1.03363		6.4062	1.12741		13.9303	4.79276		0.26531	5.22149										6.7	210000000												151.901	1.28501
14.358	0.36024	32.5296	5.99227			32.5296	1.03142		6.459	1.1911		14.0665	4.75989		0.26729	5.22384										6.76	210000000												153.385	1.2673
14.48	0.36223	32.8464	5.97651			32.8464	1.02871		6.5225	1.10164		14.2067	4.97298		0.2701	5.21581										6.82	210000000												154.886	1.25311
14.612	0.36302	33.1735	5.96379			33.1735	1.02652		6.6016	1.07594		14.3465	4.90018		0.27247	5.21827										6.88	210000000												156.392	1.25205
14.744	0.36569	33.4591	5.94887			33.4591	1.02395		6.6514	1.18824		14.4838	4.83323		0.27445	5.19555										6.94	210000000												157.892	1.25247
14.911	0.36906	33.7811	5.94073			33.7811	1.02255		6.7207	1.09335		14.6186	4.75972		0.27694	5.18654										6.99	210000000												159.409	1.24941
15.084	0.3728	34.0979	5.93448			34.0979	1.02147		6.8037	1.07235		14.7552	4.11701		0.28019	5.16759										7.05	210000000												160.921	1.2497
15.226	0.3756	34.3939	5.92891			34.3939	1.02052		6.8633	1.05063		14.8907	4.43331		0.28224	5.14598										7.12	210000000												162.41	1.24713
15.363	0.37751	34.7159	5.92054			34.7159	1.01907		6.918	1.0366		15.0249	4.77502		0.28474	5.13701										7.19	210000000												163.884	1.24672
15.5	0.37945	35.069	5.93086			35.069	1.02085		7.0049	0.95874		15.1594	4.26806		0.28798	5.11593										7.24	210000000												165.384	1.24761
15.632	0.38158	35.3286	5.9319			35.3286	1.02103		7.0537	0.98066		15.2957	4.93038		0.29032	5.11226										7.3	210000000												166.89	1.24672
15.769	0.38359	35.6454	5.96552			35.6454	1.02682		7.1143	1.03319		15.4322	4.7989		0.29237	5.09535										7.39	210000000												168.407	1.24928
15.906	0.38619	35.9622	5.97696			35.9622	1.02879		7.1729	1.05069		15.5704	4.79157		0.2957	5.07491										7.46	210000000												169.907	1.24936
16.043	0.38845	36.279	5.98286			36.279	1.0298		7.2305	1.05749		15.7077	4.08638		0.2978	5.0729										7.52	210000000												171.43	1.24734
16.175	0.38906	36.6166	5.98057			36.6166	1.02941		7.293	1.18197		15.8437	4.23222		0.30025	5.05817										7.58	210000000												172.957	1.24814
16.317	0.39211	36.8918	5.98936			36.8918	1.03092		7.3691	1.17608		15.9803	4.56406		0.30338	5.04161										7.64	210000000												174.42	1.24573
16.464	0.39443	37.2865	5.98864			37.2865	1.0308		7.4219	1.17421		16.1144	4.83992		0.30658	5.03312										7.7	210000000												175.926	1.24313
16.607	0.39656	37.5928	5.99258			37.5928	1.03147		7.4814	1.08559		16.2482	4.50773		0.30927	5.03007										7.76	210000000												177.459	1.24406
16.769	0.39959	37.9148	6.00539			37.9148	1.03368		7.5566	1.07148		16.3838	5.06317		0.31156	5.0233										7.81	210000000												178.97	1.24187
16.901	0.40215	38.2316	6.00001			38.2316	1.03275		7.6133	1.02162		16.5234	4.84436		0.31394	5.00766										7.87	210000000												180.482	1.23954
17.023	0.40407	38.5328	5.99966			38.5328	1.03269		7.6738	1.05581		16.6574	4.7837		0.31675	4.99221										7.94	210000000												181.944	1.22966
17.155	0.40503	38.8859	6.00137			38.8859	1.03299		7.7637	1.11254		16.7933	4.17703		0.31908	4.98475										8	210000000												183.434	1.2182
17.297	0.4073	39.1716	6.00863			39.1716	1.03424		7.8203	1.14303		16.9317	4.22442		0.3211	4.99724										8.02	210000000												184.913	1.2098
17.444	0.40953	39.4883	6.01182			39.4883	1.03479		7.8799	1.14501		17.0655	4.61784		0.32348	4.99079										8.12	210000000												186.392	1.19513
17.591	0.41227	39.7895	6.00459			39.7895	1.03354		7.96	1.14751		17.2014	4.69006		0.32755	4.9799										8.22	210000000												187.892	1.18529
17.754	0.41483	40.1167	5.99666			40.1167	1.03218		8.0166	1.15549		17.3356	4.657		0.33012	4.97472										8.22	210000000												189.436	1.17686
17.906	0.41843	40.4439	5.98732			40.4439	1.03057		8.0703	1.23504		17.4692	4.94422		0.33254	4.96404										8.32	210000000												190.958	1.1613
18.043	0.42045	40.7295	5.97585			40.7295	1.0286		8.1318	1.14468		17.6068	4.79462		0.33495	4.95925										8.42	210000000												192.475	1.14772
18.16	0.42168	41.0463	5.98005			41.0463	1.02932		8.1826	1.19958		17.7456	4.63079		0.33733	4.95717										8.42	210000000												193.987	1.13693
18.281	0.4224	41.3631	5.96869			41.3631	1.02736		8.2422	1.23189		17.8808	4.09022		0.33966	4.94252										8.52	210000000												195.471	1.12319
18.403	0.42356	41.6746	5.96907			41.6746	1.02743		8.334	1.31453		18.0173	4.36274		0.34219	4.92676										8.62	210000000												196.961	1.10923
18.55	0.4257	41.981	5.97362			41.981	1.02821		8.3896	1.38066		18.1534	4.7592		0.34441	4.91994										8.62	210000000												198.467	1.09309
18.698	0.42862	42.4017	6.00213			42.4017	1.03312		8.4502	1.49965		18.2902	4.47815		0.34789	4.90928										8.72	210000000												199.972	1.07626
18.83	0.43087	42.7288	6.00721			42.7288	1.03399		8.5283	1.53131		18.4241	4.86695		0.35038	4.90946										8.72	210000000												201.468	1.05615
18.982	0.43292	42.9988	6.00557			42.9988	1.03371		8.5889	1.54227		18.5598	4.89256		0.35276	4.896										8.92	2.11												203.001	1.02154
19.144	0.4361	43.3157	5.99359			43.3157	1.03165		8.6426	1.40308		18.6971	4.65339		0.35533	4.88302										8.92	2.84												204.512	0.88537
19.312	0.43931	43.622	6.01143			43.622	1.03472		8.7158	1.4291		18.8388	4.40776		0.35893	4.88338										9.02	2.55												205.975	0.59092
19.459	0.44196	43.9388	6.0049			43.9388	1.0336		8.7754	1.43241		18.9726	4.27166		0.36122	4.87706										9.02	2.71
19.591	0.44352	44.266	6.00533			44.266	1.03367		8.835	1.99473		19.1087	4.56618		0.36356	4.87451										9.12	2.05
19.718	0.44497	44.6451	6.0076			44.6451	1.03406		8.8955	1.47033		19.2457	4.96977		0.36589	4.8662										9.22	2.24
19.84	0.44558	45.0138	6.01645			45.0138	1.03558		8.96	2.25389		19.3782	4.38474		0.36827	4.8637										9.22	2.06
19.967	0.44723	45.2787	6.01436			45.2787	1.03522		9.0166	1.90402		19.5121	5.1275		0.3706	4.86145										9.32	2.12
20.098	0.44898	45.5902	6.01599			45.5902	1.0355		9.0918	1.08929		19.6505	4.96545		0.37329	4.85766										9.32	1.89
20.235	0.45091	45.9122	6.01303			45.9122	1.03499		9.1387	1.35302		19.786	4.73679		0.37571	4.85844										9.42	1.88
20.403	0.4537	46.2082	6.01251			46.2082	1.03491		9.2012	2.00631		19.921	4.19959		0.37776	4.84851										9.52	1.41
20.57	0.45697	46.5509	6.02456			46.5509	1.03698		9.2549	1.59329		20.067	4.3235		0.38101	4.84058										9.52	1.57
20.708	0.45973	46.8521	6.02429			46.8521	1.03693		9.3125	1.36021		20.2028	4.71403		0.38314	4.84238										9.62	1.39
20.845	0.46111	47.1741	6.01256			47.1741	1.03491		9.3799	1.5433		20.339	4.81125		0.3856	4.84173										9.72	1.44
20.982	0.46263	47.683	6.01828			47.683	1.0359		9.4307	1.64023		20.4721	4.61043		0.38955	4.83909										9.72	1.41
21.119	0.46427	47.9583	5.97618			47.9583	1.02865		9.4902	1.47469		20.6216	5.0892		0.39217	4.83683										9.82	1.39
21.251	0.46695	48.2751	5.93136			48.2751	1.02094		9.5479	1.48068		20.7643	4.85813		0.39462	4.83869										9.82	1.41
21.388	0.46859	48.5762	5.9188			48.5762	1.01878		9.6084	1.45831		20.9015	4.93653		0.39692	4.83862										9.92	1.55
21.525	0.47048	48.893	5.93364			48.893	1.02133		9.6816	1.50897		21.0353	4.17034		0.39921	4.83358										10.02	1.89
21.667	0.47125	49.215	5.94385			49.215	1.02309		9.7441	1.66046		21.1724	4.51894		0.40162	4.82819										10.02	1.66
21.804	0.47318	49.511	5.95144			49.511	1.02439		9.8018	1.65512		21.3132	5.08185		0.40455	4.80926										10.12	1.64
21.946	0.47528	49.8226	5.95505			49.8226	1.02501		9.8857	1.64926		21.4487	4.77183		0.40701	4.80711										10.12	2.67
22.088	0.47862	50.1394	5.96622			50.1394	1.02694		9.957	1.63731		21.587	5.15667		0.40934	4.8025										10.22	1.67
22.245	0.48128	50.4458	5.96088			50.4458	1.02602		10.0098	1.78192		21.7256	5.25176		0.41195	4.80328										10.32	2.73
22.387	0.48367	50.7522	5.95722			50.7522	1.02539		10.0654	1.73797		21.8635	4.98856		0.41444	4.81066										10.32	--
22.514	0.48523	51.1105	6.02252			51.1105	1.03663		10.125	1.73056		22.0021	4.381		0.4165	4.80975										10.42	2.42
22.636	0.48611	51.3753	6.02493			51.3753	1.03704		10.1836	1.68388		22.143	4.34319		0.41971	4.803										10.52	--
22.773	0.48807	51.6973	5.99982			51.6973	1.03272		10.2451	1.72261		22.2792	4.73508		0.42188	4.80238										10.62	2.53
22.931	0.49128	52.0193	5.97407			52.0193	1.02829		10.2998	1.7273		22.4164	4.98174		0.42434	4.80344										10.62	2.51
23.098	0.49432	52.3309	6.01343			52.3309	1.03506		10.3604	1.79185		22.5495	4.48115		0.42746	4.79519										10.72	2.5
23.25	0.49693	52.7256	6.01109			52.7256	1.03466		10.4355	1.75255		22.6838	5.24768		0.43059	4.78515										10.72	2.24
23.397	0.49889	53.0527	6.01276			53.0527	1.03495		10.4941	1.73806		22.8209	4.98096		0.43273	4.77021										10.82	2.02
23.529	0.50027	53.3487	6.02411			53.3487	1.0369		10.5518	1.72665		22.9578	5.01337		0.43534	4.76778										10.92	1.94
23.656	0.50172	53.6759	6.00046			53.6759	1.03283		10.6396	1.57564		23.094	4.3369		0.43735	4.76373										10.92	1.9
23.778	0.50206	53.9771	5.97801			53.9771	1.02897		10.6992	1.55922		23.2329	4.52596		0.43977	4.74998										11.02	1.83
23.895	0.50371	54.2835	5.94511			54.2835	1.0233		10.7578	1.56329		23.3702	4.91553		0.44309	4.76948										11.12	1.9
24.037	0.50472	54.6107	5.96144			54.6107	1.02611		10.833	1.57379		23.5072	4.99593		0.44511	4.77662										11.12	1.94
24.194	0.50823	54.9119	5.97252			54.9119	1.02802		10.8965	1.58734		23.6471	4.8279		0.44748	4.78185										11.22	2.04
24.341	0.51014	55.2338	6.00841			55.2338	1.0342		10.9687	1.60403		23.7864	5.23957		0.45128	4.78207										11.22	2.11
24.484	0.51241	55.5454	6.0113			55.5454	1.0347		11.0225	1.59439		23.9244	5.06333		0.45354	4.78311										11.32	2.16
24.636	0.51442	55.8414	6.0135			55.8414	1.03508		11.0781	1.60092		24.0619	5.05545		0.45587	4.77847										11.42	2.3
24.793	0.51679	56.153	6.00804			56.153	1.03414		11.1357	1.61063		24.1981	4.33462		0.45864	4.77015										11.52	2.45
24.94	0.51964	56.4957	5.99574			56.4957	1.03202		11.2021	1.75281		24.3348	4.6925		0.46066	4.77281										11.52	1.79
25.077	0.52085	56.854	5.9901			56.854	1.03105		11.2588	1.8066		24.4703	5.04957		0.46312	4.77167										11.62	1.75
25.204	0.52179	57.1812	6.00495			57.1812	1.0336		11.3145	1.66445		24.606	4.78578		0.46636	4.77397										11.62	1.69
25.331	0.52371	57.5032	6.01819			57.5032	1.03588		11.3994	1.71451		24.7415	5.13192		0.46909	4.77549										11.72	1.66
25.458	0.52477	57.8927	6.01215			57.8927	1.03484		11.4688	1.52456		24.8789	5.23119		0.47142	4.7815										11.82	1.65
25.59	0.5261	58.2043	5.99376			58.2043	1.03168		11.5205	1.37767		25.0145	5.04141		0.47471	4.78634										11.82	1.64
25.727	0.52829	58.5263	5.94532			58.5263	1.02334		11.583	1.83804		25.1529	4.78811		0.47673	4.78733										11.92	1.64
25.874	0.53057	58.8742	5.92476			58.8742	1.0198		11.6387	1.66927		25.2927	4.44972		0.47922	4.79081										11.92	1.65
26.047	0.53382	59.1494	5.93599			59.1494	1.02173		11.6973	1.68866		25.4306	4.80411		0.48215	4.7964										12.02	1.66
26.194	0.5369	59.4454	5.94507			59.4454	1.0233		11.7754	1.99963		25.5683	5.05254		0.4848	4.79055										12.12	1.67
26.331	0.53799	59.7726	5.95923			59.7726	1.02573		11.832	1.67335		25.7067	4.47455		0.4869	4.79445										12.12	1.71
26.468	0.54003	60.079	6.00396			60.079	1.03343		11.8887	1.57412		25.8446	5.32356		0.48974	4.78826										12.22	1.75
26.61	0.54159	60.3854	5.99135			60.3854	1.03126		11.9805	1.54627		25.9828	5.21947		0.49224	4.80184										12.32	1.69
26.742	0.54361	60.7073	6.00236			60.7073	1.03316		12.0449	1.54728		26.1174	5.10504		0.49461	4.80523										12.32	1.67
26.879	0.54576	61.0605	5.98139			61.0605	1.02955		12.0977	1.45362		26.2564	4.45379		0.49718	4.80562										12.42	1.65
27.026	0.54675	61.3253	5.99774			61.3253	1.03236		12.1719	1.42178		26.3943	4.56823		0.49948	4.81401										12.52	1.67
27.168	0.54862	61.6473	6.0129			61.6473	1.03497		12.2285	1.43867		26.5302	4.9748		0.50177	4.81959										12.52	1.72
27.311	0.55111	61.9485	5.99564			61.9485	1.032		12.2871	1.35665		26.6642	5.08731		0.50581	4.82486										12.62	1.81
27.443	0.55259	62.2601	5.99211			62.2601	1.03139		12.3633	1.37913		26.8004	4.88148		0.50818	4.81858										12.72	1.84
27.574	0.55443	62.5925	5.97335			62.5925	1.02816		12.417	1.35776		26.9402	5.35528		0.51016	4.82325										12.72	1.94
27.717	0.55589	62.8832	5.99064			62.8832	1.03114		12.4775	1.36929		27.0783	5.1134		0.51293	4.82291										12.82	1.98
27.859	0.5579	63.2831	5.99055			63.2831	1.03113		12.5439	1.33009		27.2146	4.9821		0.51479	4.8146										12.82	1.97
27.996	0.55987	63.5999	5.99067			63.5999	1.03115		12.5947	1.31028		27.3525	4.34824		0.51716	4.80732										12.92	1.86
28.123	0.56122	63.9426	6.01818			63.9426	1.03588		12.6533	1.31165		27.4885	4.59412		0.521	4.7735										13.02	1.77
28.265	0.56249	64.2335	5.99486			64.2335	1.03187		12.7305	1.33745		27.6273	5.02519		0.52322	4.71672										13.02	1.75
28.417	0.56456	64.5347	6.02663			64.5347	1.03734		12.7852	1.35222		27.7648	4.85358		0.52563	4.66826										13.12	1.76
28.569	0.56773	64.8722	6.01791			64.8722	1.03583		12.8457	1.30956		27.9036	5.21124		0.52848	4.63626										13.12	1.73
28.716	0.56977	65.163	6.01589			65.163	1.03549		12.9492	1.30574		28.0411	5.30004		0.53133	4.60859										13.22	1.68
28.864	0.57132	65.4798	5.98324			65.4798	1.02987		13.0088	1.25583		28.1786	5.15014		0.53347	4.59892										13.32	1.64
29.006	0.57419	65.7862	6.01508			65.7862	1.03535		13.0674	1.12109		28.3163	4.68405		0.536	4.59534										13.42	1.65
29.138	0.57569	66.1133	6.00157			66.1133	1.03302		13.1299	1.04213		28.4539	4.35252		0.53818	4.58819										13.42	1.69
29.259	0.57614	66.425	5.98722			66.425	1.03055		13.1865	1.0595		28.5896	4.76204		0.54067	4.58228										13.52	1.76
29.386	0.57706	66.7677	5.9926			66.7677	1.03148		13.249	1.09281		28.7244	5.08087		0.54395	4.57421										13.52	1.77
29.518	0.57867	67.0481	6.00969			67.0481	1.03442		13.3076	1.1235		28.8596	4.51053		0.54613	4.57001										13.62	1.72
29.671	0.58136	67.3701	6.00722			67.3701	1.03399		13.3633	1.0746		28.9959	5.24996		0.54902	4.56318										13.72	1.66
29.828	0.58362	67.6765	6.00265			67.6765	1.03321		13.4219	1.08557		29.1309	5.24658		0.55191	4.55763										13.72	1.63
29.965	0.58622	67.9881	5.99362			67.9881	1.03165		13.499	1.00514		29.2663	4.96477		0.55436	4.55022										13.82	1.61
30.102	0.58705	68.4087	5.99257			68.4087	1.03147		13.5596	1.04943		29.4042	4.31627		0.55677	4.55222										13.92	1.59
30.259	0.58932	68.7151	5.98826			68.7151	1.03073		13.6162	1.1368		29.5428	4.35068		0.56006	4.55851										13.92	1.59
30.412	0.5923	69.0059	5.97929			69.0059	1.02919		13.6982	1.14156		29.6784	4.75653		0.56212	4.55446										14.02	1.57
30.559	0.59326	69.3279	5.97115			69.3279	1.02779		13.748	1.14556		29.8152	4.89362		0.56445	4.55627										14.12	1.55
30.691	0.59473	69.6395	5.96185			69.6395	1.02619		13.8066	1.15317		29.9605	4.64507		0.5671	4.55788										14.12	1.54
30.828	0.59662	69.9407	5.95129			69.9407	1.02437		13.8945	1.08407		30.0992	5.10453		0.56936	4.55941										14.22	1.52
30.965	0.59868	70.2575	5.95158			70.2575	1.02442		13.9658	1.10589		30.237	4.87962		0.57173	4.54227										14.22	1.51
31.092	0.59931	70.6158	5.95366			70.6158	1.02478		14.0283	1.08942		30.3751	4.8635		0.57521	4.56152										14.32	1.5
31.229	0.60027	70.8754	5.95218			70.8754	1.02452		14.084	1.13837		30.5105	4.22762		0.57798	4.56413										14.42	1.49
31.366	0.60193	71.1922	5.94769			71.1922	1.02375		14.1465	1.12129		30.6464	4.52766		0.58012	4.56516										14.42	1.48
31.528	0.60451	71.509	5.9434			71.509	1.02301		14.2031	1.1173		30.7867	4.93009		0.58313	4.56556										14.52	1.47
31.68	0.60682	71.8206	5.94686			71.8206	1.02361		14.2852	1.13736		30.9254	4.68417		0.58546	4.56913										14.52	1.47
31.817	0.60939	72.1425	5.94462			72.1425	1.02322		14.335	1.17819		31.0633	4.94547		0.58871	4.57178										14.62	1.46
31.949	0.61077	72.4437	5.94275			72.4437	1.0229		14.3926	1.17354		31.2015	5.24922		0.59084	4.57627										14.72	1.46
32.081	0.61192	72.7554	5.94133			72.7554	1.02265		14.4639	1.1636		31.3409	5.01984		0.59318	4.57732										14.72	1.46
32.239	0.61419	73.0566	5.93889			73.0566	1.02223		14.5137	1.26138		31.4792	4.52956		0.59559	4.57808										14.82	1.46
32.381	0.61664	73.4824	5.9287			73.4824	1.02048		14.5771	1.51605		31.6211	4.50026		0.59891	4.58282										14.92	1.45
32.528	0.61923	73.7732	5.93045			73.7732	1.02078		14.6592	1.58049		31.7591	4.881		0.60121	4.58395										15.02	1.45
32.675	0.62018	74.0952	5.93147			74.0952	1.02096		14.7148	1.94207		31.8989	5.11059		0.60331	4.58649										15.02	1.45
32.807	0.62159	74.3964	5.93217			74.3964	1.02108		14.7656	1.9926		32.0355	4.62602		0.606	4.59167										15.12	1.45
32.934	0.62297	74.708	5.93335			74.708	1.02128		14.8594	1.22465		32.1746	5.29164		0.6081	4.59467										15.12	1.45
33.066	0.62399	75.0143	5.93813			75.0143	1.0221		14.9307	1.45808		32.3108	5.24402		0.61059	4.5981										15.22	1.45
33.203	0.62545	75.3207	5.94336			75.3207	1.023		14.9893	1.63295		32.4505	5.01189		0.61368	4.60014										15.32	1.45
33.345	0.62666	75.6427	5.95375			75.6427	1.02479		15.0459	1.61192		32.5884	4.20605		0.61601	4.60407										15.32	1.44
33.492	0.62898	75.9958	5.96823			75.9958	1.02728		15.1045	1.67342		32.7247	4.58925		0.61834	4.61108										15.42	1.44
33.629	0.63193	76.2555	5.97169			76.2555	1.02788		15.165	1.41841		32.8639	5.0429		0.62246	4.61391										15.52	1.45
33.766	0.63369	76.5723	5.99099			76.5723	1.0312		15.2256	1.49769		33.0022	5.07803		0.62487	4.61847										15.52	1.45
33.919	0.63502	76.889	6.02725			76.889	1.03744		15.2871	1.3515		33.1406	4.96678		0.62776	4.62117										15.62	1.45
34.071	0.63741	77.1955	6.06126			77.1955	1.0433		15.3398	1.34929		33.2765	5.4151		0.63049	4.62758										15.62	1.45
34.223	0.64006	77.5278	6.04168			77.5278	1.03993		15.4307	1.52809		33.4131	5.19097		0.63259	4.62941										15.72	1.45
34.365	0.64153	77.8238	6.0929			77.8238	1.04874		15.4844	1.56033		33.5531	5.05593		0.635	4.63186										15.82	1.45
34.507	0.64263	78.1354	6.10333			78.1354	1.05054		15.5449	1.39026		33.6902	4.35385		0.63737	4.63895										15.82	1.45
34.639	0.64385	78.5041	6.08075			78.5041	1.04665		15.6357	1.43847		33.8243	4.71087		0.63979	4.63962										15.92	1.45
34.756	0.64445	78.8469	6.11176			78.8469	1.05199		15.6914	1.39921		33.9593	5.12268		0.64224	4.64285										16.02	1.45
34.888	0.64557	79.1481	6.07863			79.1481	1.04629		15.7529	1.37003		34.096	4.91835		0.64505	4.64904										16.02	1.45
35.02	0.64744	79.47	6.10294			79.47	1.05047		15.8125	1.352		34.2359	5.22898		0.64786	4.65208										16.12	1.46
35.182	0.64925	79.7868	6.10219			79.7868	1.05034		15.8672	1.3507		34.371	5.23265		0.65	4.65579										16.22	1.46
35.345	0.65183	80.0828	6.09473			80.0828	1.04906		15.9502	1.32686		34.5081	5.00616		0.65249	4.65903										16.22	1.46
35.482	0.65394	80.4048	6.07523			80.4048	1.0457		16.0039	1.251		34.6498	4.43701		0.65467	4.66329										16.42	1.47
35.619	0.65499	80.7164	6.08636			80.7164	1.04762		16.0596	1.21706		34.7833	4.38537		0.65708	4.66904										16.52	1.48
35.766	0.6567	81.0279	6.09707			81.0279	1.04946		16.1182	1.21394		34.9215	4.80067		0.66128	4.67397										16.52	1.48
35.913	0.65895	81.3863	6.10837			81.3863	1.05141		16.2119	1.26785		35.059	5.02615		0.66369	4.68193										16.62	1.49
36.05	0.66049	81.6511	6.1095			81.6511	1.0516		16.2676	1.21926		35.1958	4.47957		0.66666	4.68585										16.62	1.5
36.192	0.66252	81.9627	6.12148			81.9627	1.05366		16.3281	1.20578		35.3317	5.15552		0.66903	4.69158										16.72	1.5
36.329	0.66375	82.2691	6.11779			82.2691	1.05303		16.3994	1.19237		35.4671	5.10822		0.67148	4.69668										16.82	1.51
36.461	0.66466	82.5859	6.11271			82.5859	1.05215		16.4668	1.1851		35.6045	4.96436		0.67382	4.70053										16.82	1.51
36.593	0.6661	82.9182	6.04972			82.9182	1.04131		16.5205	1.17468		35.7416	4.30411		0.67615	4.70619										16.92	1.52
36.73	0.66761	83.2091	6.05044			83.2091	1.04143		16.5781	1.21796		35.8779	4.57965		0.67853	4.70924										16.92	1.52
36.867	0.66885	83.5311	6.07992			83.5311	1.04651		16.6377	1.2092		36.0159	5.00667		0.6809	4.71316										17.02	1.52
37.02	0.6707	83.9517	6.06143			83.9517	1.04333		16.6982	1.18265		36.1516	4.89634		0.68347	4.72202										17.02	1.52
37.172	0.6727	84.2788	6.09139			84.2788	1.04848		16.7646	1.16207		36.2905	4.72286		0.68597	4.72639										17.12	1.53
37.299	0.67451	84.5541	6.10917			84.5541	1.05154		16.8174	1.14995		36.4322	5.30316		0.68814	4.7285										17.22	1.53
37.426	0.67597	84.8553	6.10186			84.8553	1.05028		16.874	1.13657		36.5675	4.99933		0.69127	4.73795										17.22	1.53
37.578	0.67758	85.1929	6.1065			85.1929	1.05108		16.9648	1.19865		36.7045	5.10455		0.6934	4.7405										17.32	1.53
37.73	0.67988	85.4785	6.09552			85.4785	1.04919		17.0215	1.17204		36.8419	4.4481		0.69586	4.75709										17.42	1.53
37.872	0.68224	85.79	6.10108			85.79	1.05015		17.0791	1.17009		36.9774	4.7828		0.69962	4.76149										17.52	1.53
38.02	0.68384	86.1068	6.07977			86.1068	1.04648		17.1631	1.11833		37.1137	5.19279		0.70179	4.76606										17.52	1.53
38.162	0.68631	86.4236	6.12132			86.4236	1.05363		17.2266	1.26818		37.2544	4.87309		0.70417	4.77516										17.62	1.53
38.299	0.68711	86.7456	6.13578			86.7456	1.05612		17.2842	1.40609		37.3914	5.15925		0.70773	4.78139										17.62	1.53
38.426	0.68753	87.0727	6.14924			87.0727	1.05844		17.3477	1.50312		37.5284	5.27691		0.71011	4.78712										17.72	1.53
38.552	0.68788	87.3583	6.16059			87.3583	1.06039		17.4102	1.48432		37.6675	5.21789		0.71267	4.78889										17.82	1.53
38.679	0.68889	87.6647	6.17302			87.6647	1.06253		17.4619	1.41039		37.8196	4.56841		0.71493	4.80036										17.82	1.53
38.821	0.6906	87.9815	6.18125			87.9815	1.06395		17.54	1.37298		37.9574	4.56502		0.71735	4.80066										17.92	1.53
38.969	0.69313	88.2827	6.17858			88.2827	1.06349		17.5938	1.3983		38.0957	4.96548		0.71964	4.80975										17.92	1.53
39.106	0.69526	88.6151	6.1497			88.6151	1.05852		17.6533	1.37976		38.2353	5.04612		0.72221	4.82157										18.02	1.53
39.243	0.69655	89.0306	6.1467			89.0306	1.058		17.7441	1.46996		38.3714	4.64951		0.72443	4.83663										18.12	1.52
39.4	0.69806	89.3006	6.14656			89.3006	1.05798		17.7988	1.47329		38.5096	5.28968		0.7272	4.83595										18.12	1.52
39.557	0.70029	89.6174	6.17706			89.6174	1.06323		17.8604	1.46751		38.6494	5.26759		0.73021	4.84667										18.22	1.53
39.71	0.7021	89.9393	6.1917			89.9393	1.06575		17.9463	1.51943		38.7892	5.0971		0.73214	4.84989										18.32	1.58
39.852	0.70345	90.2353	6.18714			90.2353	1.06496		18.0078	1.58807		38.9255	4.26153		0.73459	4.86037										18.32	1.63
39.984	0.70524	90.5469	6.18284			90.5469	1.06422		18.0684	1.55735		39.0612	4.54823		0.73835	4.86614										18.42	1.61
40.111	0.70672	90.8845	6.17789			90.8845	1.06337		18.124	1.59144		39.1972	4.96012		0.74049	4.87652										18.52	1.41
40.238	0.70703	91.1753	6.17821			91.1753	1.06343		18.1836	1.56354		39.3336	4.79906		0.74295	4.88051										18.52	1.6
40.369	0.70884	91.4817	6.18117			91.4817	1.06394		18.2422	1.49522		39.4763	4.87404		0.74568	4.88121										18.62	1.6
40.501	0.70979	91.7984	6.17545			91.7984	1.06295		18.3008	1.34709		39.6138	5.23766		0.74861	4.89502										18.72	1.59
40.649	0.71172	92.1152	6.17652			92.1152	1.06314		18.3584	1.2988		39.7518	4.97819		0.75062	4.89518										18.72	1.36
40.811	0.71361	92.4164	6.17909			92.4164	1.06358		18.4248	1.34767		39.8877	5.03203		0.75331	4.90068										18.82	--
40.953	0.71509	92.7748	6.18037			92.7748	1.0638		18.4961	1.33581		40.0234	4.43806		0.75537	4.9046										19.02	1.61
41.09	0.71665	93.0396	6.19699			93.0396	1.06666		18.5488	1.33868		40.1635	4.81283		0.75771	4.91701										19.02	1.62
41.237	0.71829	93.3564	6.20674			93.3564	1.06834		18.6104	1.34373		40.3024	5.07417		0.76099	4.92979										19.12	1.55
41.39	0.72099	93.6628	6.20947			93.6628	1.06881		18.6846	1.3247		40.4443	4.40763		0.76336	4.93501										19.22	1.59
41.532	0.72284	94.1042	6.20436			94.1042	1.06793		18.7402	1.30034		40.5809	5.15843		0.76558	4.93357										19.22	1.64
41.674	0.72422	94.4625	6.23298			94.4625	1.07285		18.7979	1.33295		40.7166	5.26328		0.76898	4.94338										19.32	1.68
41.816	0.72585	94.7689	6.23663			94.7689	1.07348		18.8779	1.33276		40.8553	5.13546		0.77183	4.95997										19.42	1.68
41.953	0.72684	95.0805	6.26721			95.0805	1.07875		18.9531	1.45064		40.9915	4.4848		0.77397	4.97342										19.42	1.69
42.085	0.72824	95.4336	6.28332			95.4336	1.08152		19.0059	1.42014		41.1294	4.62147		0.77717	4.98107										19.52	1.69
42.212	0.72921	95.6933	6.3094			95.6933	1.08601		19.0742	1.39796		41.2649	5.00452		0.77919	4.98243										19.62	1.71
42.354	0.73043	96.0152	6.31659			96.0152	1.08725		19.124	1.49833		41.401	4.97814		0.7816	4.99597										19.62	1.71
42.501	0.73179	96.3372	6.3237			96.3372	1.08847		19.1826	1.5585		41.5384	4.538		0.78465	4.98705										19.72	1.72
42.658	0.73383	96.6384	6.36011			96.6384	1.09474		19.2598	1.46113		41.674	5.18814		0.7879	5.00804										19.72	1.73
42.796	0.73689	96.976	6.36451			96.976	1.09549		19.3145	1.42339		41.8092	5.28629		0.78999	5.00273										19.82	1.79
42.917	0.73727	97.2772	6.34594			97.2772	1.0923		19.375	1.60757		41.9447	5.0841		0.79245	5.01209										19.92	1.82
43.054	0.73809	97.5784	6.36119			97.5784	1.09492		19.4658	1.52636		42.0827	4.27653		0.79478	5.02389										19.92	1.87
43.207	0.73978	97.89	6.34702			97.89	1.09248		19.5225	1.4705		42.22	4.58367		0.79716	5.03629										20.02	1.91
43.359	0.74144	98.2171	6.34145			98.2171	1.09152		19.5859	1.41003		42.3598	5.021		0.79976	5.05793										20.12	1.91
43.511	0.74348	98.565	6.35014			98.565	1.09302		19.6436	1.50604		42.4976	4.84932		0.80202	5.0562										20.12	1.91
43.658	0.74549	98.8662	6.35673			98.8662	1.09415		19.6992	1.38979		42.6346	4.82021		0.80444	5.04561										20.22	1.91
43.79	0.74728	99.2713	6.32767			99.2713	1.08915		19.7588	1.489		42.7696	5.18772		0.80764	5.06258										20.32	1.9
43.922	0.74769	99.5517	6.37366			99.5517	1.09707		19.834	1.40594		42.9079	5.20965		0.80994	5.06518										20.32	1.9
44.044	0.7486	99.8582	6.40704			99.8582	1.10281		19.8887	1.43155		43.0445	5.38266		0.81223	5.08257										20.42	1.86
44.166	0.7495	100.165	6.41087			100.165	1.10347		19.9658	1.25879		43.1802	4.53889		0.81627	5.04955										20.52	1.86
44.308	0.75041	100.487	6.42921			100.487	1.10663		20.0391	1.1912		43.3193	4.96289		0.81848	5.05071										20.52	1.87
44.465	0.75252	100.783	6.39484			100.783	1.10071		20.0947	1.22494		43.4578	5.3043		0.82062	5.0639										20.62	1.88
44.612	0.75497	101.094	6.38488			101.094	1.099		20.1621	1.15136		43.5946	4.72835		0.82371	5.04558										20.62	1.87
44.75	0.75676	101.426	6.38095			101.426	1.09832		20.2383	1.36862		43.7328	5.35557		0.82647	5.04761										20.72	1.87
44.892	0.75795	101.728	6.40264			101.728	1.10206		20.2871	1.29048		43.8714	5.4161		0.82829	5.07671										20.82	1.87
45.049	0.76011	102.039	6.43624			102.039	1.10784		20.3457	1.36819		44.0084	5.31611		0.83095	5.07271										20.82	1.89
45.201	0.76202	102.361	6.4504			102.361	1.11028		20.4141	1.25835		44.1436	4.61321		0.83308	5.07206										20.92	2.36
45.348	0.76423	102.694	6.4976			102.694	1.1184		20.4639	1.22881		44.2789	4.65736		0.8357	5.07844										21.02	2.58
45.485	0.76521	102.99	6.49968			102.99	1.11876		20.5244	1.37754		44.4167	5.0915		0.83874	5.08231										21.02	2.18
45.612	0.76567	103.291	6.46913			103.291	1.1135		20.5986	1.35519		44.5549	5.07592		0.84084	5.0765										21.12	2.22
45.739	0.76613	103.613	6.44647			103.613	1.1096		20.6641	1.3899		44.6922	4.82608		0.84329	5.056										21.12	2.21
45.861	0.76767	103.919	6.42553			103.919	1.106		20.7148	1.42833		44.8298	5.50801		0.8465	5.05518										21.22	2.57
46.003	0.76877	104.226	6.38809			104.226	1.09955		20.8096	1.41483		44.9661	5.39784		0.84863	5.05977										21.42	210000000
46.14	0.76975	104.729	6.36612			104.729	1.09577		20.8613	1.61919		45.1023	5.2015		0.85105	5.06213										21.52	210000000
46.313	0.77208	105.03	6.40873			105.03	1.1031		20.9346	1.70761		45.238	4.53207		0.85509	5.01695										21.62	210000000
46.465	0.77546	105.352	6.50921			105.352	1.1204		20.9932	1.70423		45.3777	4.83905		0.85714	5.01133										21.62	210000000
46.607	0.77727	105.643	6.51684			105.643	1.12171		21.0527	1.71283		45.517	5.15386		0.85971	4.98197										21.72	210000000
46.739	0.77757	105.96	6.54096			105.96	1.12586		21.1133	1.78698		45.6527	5.09105		0.86213	4.97378										21.72	210000000
46.871	0.77863	106.277	6.5209			106.277	1.12241		21.1748	1.74171		45.7885	5.12231		0.86415	4.96037										21.82	210000000
47.013	0.77964	106.573	6.50504			106.573	1.11968		21.2354	1.71037		45.9271	5.43653		0.86723	4.94732										21.92	210000000
47.15	0.78122	106.9	6.53431			106.9	1.12472		21.2861	1.69262		46.0675	5.28395		0.87067	4.94179										22.02	210000000
47.302	0.78301	107.248	6.56919			107.248	1.13072		21.3809	1.6349		46.2077	5.26519		0.87317	4.91819										22.02	210000000
47.445	0.78418	107.508	6.56018			107.508	1.12917		21.4365	1.49561		46.3442	4.55147		0.87554	4.90715										22.12	210000000
47.587	0.78525	107.824	6.57236			107.824	1.13127		21.4951	1.68651		46.4796	4.92709		0.87788	4.91337										22.12	210000000
47.719	0.787	108.146	6.66194			108.146	1.14669		21.5723	1.4302		46.6166	5.26882		0.88033	4.90238										22.22	210000000
47.856	0.78794	108.458	6.66402			108.458	1.14705		21.6299	1.45177		46.7549	4.72629		0.88274	4.89911										22.22	210000000
47.988	0.78926	108.78	6.63586			108.78	1.1422		21.6885	1.51764		46.8949	5.2122		0.88528	4.89089										22.32	210000000
48.13	0.78999	109.071	6.49018			109.071	1.11712		21.7646	1.57313		47.0312	5.33958		0.88737	4.8833										22.42	210000000
48.267	0.79206	109.387	6.45525			109.387	1.11111		21.8184	1.61097		47.169	5.19629		0.88994	4.8743										22.42	210000000
48.394	0.793	109.694	6.62636			109.694	1.14056		21.8984	1.78921		47.3083	4.6029		0.89394	4.85854										22.52	210000000
48.536	0.79348	110.182	6.61523			110.182	1.13865		21.959	1.70842		47.4461	4.77045		0.89639	4.85551										22.62	210000000
48.683	0.79516	110.499	6.64369			110.499	1.14355		22.0127	1.67463		47.5839	5.16102		0.89885	4.84275										22.62	210000000
48.84	0.79682	110.8	6.63533			110.8	1.14211		22.0742	1.53455		47.7214	5.24836		0.90146	4.82665										22.72	210000000
48.987	0.79914	111.143	6.63251			111.143	1.14162		22.1328	1.49175		47.8608	4.89382		0.90348	4.82655										22.82	210000000
49.14	0.80121	111.428	6.66921			111.428	1.14794		22.1914	1.44921		47.9986	5.39152		0.90684	4.81222										22.82	210000000
49.282	0.80244	111.75	6.67006			111.75	1.14809		22.25	1.44405		48.1383	5.30348		0.90894	4.80516										22.92	210000000
49.404	0.80362	112.052	6.67021			112.052	1.14811		22.3271	1.43804		48.2772	5.26968		0.91127	4.79599										22.92	210000000
49.525	0.80392	112.374	6.70697			112.374	1.15444		22.3877	1.54661		48.4159	4.4053		0.91365	4.77986										23.02	210000000
49.647	0.8043	112.695	6.57887			112.695	1.13239		22.4414	1.43219		48.5515	4.85167		0.91626	4.77297										23.12	210000000
49.779	0.80538	112.986	6.56763			112.986	1.13046		22.5303	1.37777		48.6896	5.30201		0.9184	4.76852										23.12	210000000
49.931	0.80712	113.298	6.63847			113.298	1.14265		22.5898	1.54321		48.826	5.05995		0.92081	4.76425										23.22	210000000
50.094	0.80967	113.625	6.6555			113.625	1.14558		22.6504	1.54912		48.9624	5.21673		0.92409	4.76035										23.32	210000000
50.241	0.81186	113.921	6.64864			113.921	1.1444		22.7109	1.58984		49.1036	5.39756		0.92611	4.74948										23.32	210000000
50.388	0.81329	114.243	6.61791			114.243	1.13911		22.7676	1.36971		49.2406	5.22683		0.92857	4.74043										23.42	210000000
50.546	0.81475	114.555	6.73364			114.555	1.15903		22.8281	1.20265		49.3786	5.04279		0.93185	4.72839										23.42	210000000
50.698	0.81674	114.856	6.76233			114.856	1.16397		22.9219	1.11683		49.5175	4.61874		0.93387	4.72154										23.52	210000000
50.83	0.81831	115.261	6.79761			115.261	1.17004		22.9756	1.12962		49.6534	4.9941		0.9364	4.70907										23.62	210000000
50.967	0.81953	115.572	6.7928			115.572	1.16921		23.0361	1.08489		49.7899	5.26924		0.93964	4.69508										23.62	210000000
51.099	0.82104	115.905	6.72673			115.905	1.15784		23.1113	0.95567		49.9284	4.67261		0.94166	4.69174										23.72	210000000
51.231	0.82086	116.19	6.77293			116.19	1.16579		23.1738	0.94891		50.0678	5.37159		0.94395	4.68218										23.82	210000000
51.363	0.82179	116.518	6.8357			116.518	1.1766		23.2275	0.94974		50.2064	5.34829		0.94799	4.66153										23.82	210000000
51.51	0.8236	116.808	6.92009			116.808	1.19112		23.2861	0.95465		50.3423	5.15583		0.95009	4.6548										23.92	210000000
51.657	0.82489	117.115	6.84519			117.115	1.17823		23.3428	0.94797		50.481	4.4793		0.95235	4.64708										23.92	210000000
51.82	0.82717	117.442	6.89844			117.442	1.1874		23.4014	0.94533		50.62	4.65631		0.95496	4.64292										24.02	210000000
51.972	0.82953	117.764	6.89777			117.764	1.18728		23.4912	0.95117		50.7605	5.19427		0.95713	4.61997										24.12	210000000
52.094	0.83085	118.065	6.83584			118.065	1.17662		23.5479	0.93943		50.8984	5.09485		0.95966	4.62116										24.12	210000000
52.215	0.83039	118.377	6.79541			118.377	1.16966		23.6094	0.93586		51.0356	5.00793		0.96287	4.60987										24.22	210000000
52.347	0.83028	118.688	6.85312			118.688	1.1796		23.6807	0.90932		51.174	5.40915		0.96493	4.5974										24.32	210000000
52.484	0.83099	119.005	6.86325			119.005	1.18134		23.7412	0.89732		51.3099	5.30092		0.96738	4.58719										24.32	210000000
52.626	0.83292	119.306	6.86314			119.306	1.18132		23.8018	0.88265		51.4502	5.20849		0.97066	4.57741										24.42	210000000
52.779	0.83472	119.628	6.74765			119.628	1.16144		23.8643	0.87611		51.5873	4.69443		0.97268	4.56933										24.52	210000000
52.926	0.83622	119.955	6.8572			119.955	1.1803		23.9424	0.87181		51.7237	5.01492		0.97506	4.56467										24.52	210000000
53.078	0.83867	120.241	6.93255			120.241	1.19327		23.9912	0.87116		51.861	5.36473		0.97854	4.55687										24.62	210000000
53.215	0.84037	120.714	6.95874			120.714	1.19778		24.1826	0.85663		51.9982	4.89319		0.98052	4.5544										24.62	210000000
53.347	0.84068	121.067	6.92835			121.067	1.19254		24.2783	0.8613		52.1365	5.16612		0.98297	4.5521										24.72	210000000
53.469	0.84124	121.342	6.98855			121.342	1.20291		24.3281	0.86047		52.2758	5.42377		0.98733	4.54062										24.82	210000000
53.611	0.84197	121.654	6.97572			121.654	1.2007		24.3887	0.86751		52.412	5.25774		0.98958	4.53954										24.82	210000000
53.753	0.84413	121.965	6.95052			121.965	1.19636		24.457	0.87874		52.5475	4.89794		0.99188	4.53477										24.92	210000000
53.89	0.84518	122.272	6.92435			122.272	1.19186		24.5176	0.94041		52.6841	4.67669		0.99457	4.52912										25.02	210000000
54.022	0.84642	122.609	6.92808			122.609	1.1925		24.5742	0.94324		52.82	5.0229		0.9967	4.5244										25.02	210000000
54.18	0.84862	122.905	6.87498			122.905	1.18336		24.6357	0.96736		52.9598	5.28626		0.99912	4.51827										25.12	210000000
54.347	0.85013	123.212	6.95014			123.212	1.1963		24.6904	1.00551		53.0993	4.7202		1.00188	4.51171										25.22	210000000
54.504	0.85259	123.528	6.92392			123.528	1.19178		24.751	1.00666		53.2364	5.38807		1.00442	4.50567										25.22	210000000
54.652	0.85448	123.84	6.926			123.84	1.19214		24.833	1.51193		53.3731	5.27643		1.00687	4.50305										25.32	210000000
54.778	0.85553	124.151	6.9022			124.151	1.18804		24.8906	1.54549		53.511	5.34261		1.01015	4.49191										25.42	210000000
54.895	0.8563	124.505	6.95346			124.505	1.19687		24.9629	1.02673		53.6494	4.56944		1.01233	4.48797										25.42	210000000
55.017	0.85651	124.769	6.94248			124.769	1.19498		25.0205	1.08091		53.7855	4.7346		1.01459	4.48972										25.52	210000000
55.139	0.85619	125.081	6.93744			125.081	1.19411		25.0771	1.04683		53.9226	5.21263		1.01748	4.48284										25.62	210000000
55.276	0.85677	125.398	6.93699			125.398	1.19403		25.1387	0.9936		54.0589	5.18313		1.01989	4.4781										25.62	210000000
55.418	0.85836	125.782	6.94145			125.782	1.1948		25.2158	1.0268		54.1985	5.07312		1.02226	4.47248										25.72	210000000
55.591	0.86125	126.099	6.98434			126.099	1.20218		25.2695	0.99881		54.3352	5.41166		1.02515	4.46793										25.72	210000000
55.743	0.86392	126.421	7.00682			126.421	1.20605		25.3301	1.00064		54.4715	5.32272		1.02776	4.46266										25.82	210000000
55.89	0.86566	126.717	7.05295			126.717	1.21399		25.4082	0.9812		54.609	5.30357		1.03006	4.4561										25.82	210000000
56.037	0.86661	127.039	7.08353			127.039	1.21925		25.4697	0.9585		54.746	4.53932		1.03263	4.44878										25.92	210000000
56.179	0.86891	127.356	7.09204			127.356	1.22072		25.5215	0.95811		54.8875	4.78118		1.03477	4.44037										26.02	210000000
56.311	0.86915	127.672	7.15872			127.672	1.2322		25.6152	0.925		55.0234	5.08543		1.0373	4.43006										26.02	210000000
56.448	0.87015	127.974	7.16885			127.974	1.23394		25.667	0.96282		55.1594	4.88119		1.0409	4.40196										26.12	210000000
56.585	0.87167	128.306	7.16761			128.306	1.23373		25.7246	0.97471		55.2993	5.16784		1.0432	4.3926										26.22	210000000
56.727	0.87202	128.607	7.14513			128.607	1.22986		25.8154	0.89567		55.4408	5.18354		1.04569	4.39126										26.22	210000000
56.859	0.87358	128.908	7.15241			128.908	1.23111		25.8701	0.91335		55.5771	5.04824		1.04838	4.39345										26.32	210000000
57.001	0.87461	129.225	7.22429			129.225	1.24348		25.9463	0.88312		55.7131	4.614		1.05099	4.39668										26.42	210000000
57.144	0.87619	129.542	7.21575			129.542	1.24201		26.0068	0.9443		55.8494	4.52197		1.05344	4.40219										26.42	210000000
57.296	0.87767	129.874	7.21071			129.874	1.24115		26.0635	0.8948		55.9868	4.86274		1.05692	4.41266										26.52	210000000
57.453	0.87921	130.16	7.25464			130.16	1.24871		26.1221	0.91759		56.1231	5.08072		1.05891	4.41926										26.52	210000000
57.58	0.88119	130.482	7.27446			130.482	1.25212		26.1973	0.91263		56.2593	4.55688		1.06152	4.43007										26.62	210000000
57.702	0.88155	130.892	7.28745			130.892	1.25435		26.2578	0.87166		56.3982	5.27593		1.06452	4.44217										26.72	210000000
57.834	0.88164	131.183	7.30095			131.183	1.25668		26.3125	0.88083		56.5364	5.23936		1.06749	4.45671										26.72	210000000
57.976	0.88278	131.51	7.33833			131.51	1.26311		26.3965	1.04526		56.6736	5.26068		1.06955	4.46871										26.82	210000000
58.123	0.88409	131.806	7.35379			131.806	1.26577		26.4443	0.99916		56.8122	4.62034		1.07192	4.48187										26.92	210000000
58.28	0.88515	132.144	7.32209			132.144	1.26032		26.5049	0.96439		56.9451	4.76245		1.07434	4.49638										26.92	210000000
58.438	0.88867	132.429	7.27511			132.429	1.25223		26.5811	0.92557		57.0838	5.1294		1.07679	4.5094										27.02	210000000
58.58	0.8904	132.756	7.30079			132.756	1.25665		26.6367	0.91017		57.2217	5.16397		1.07956	4.52513										27.12	210000000
58.712	0.89141	133.068	7.27896			133.068	1.25289		26.6963	1.05366		57.3599	5.05175		1.08209	4.54222										27.12	210000000
58.834	0.89128	133.364	7.23135			133.364	1.2447		26.7637	0.99172		57.4996	5.37672		1.08482	4.56295										27.22	4.5
58.955	0.89121	133.681	7.34977			133.681	1.26508		26.8105	0.97002		57.6367	5.30246		1.0872	4.58307										27.32	2.07
59.087	0.89139	134.039	7.34779			134.039	1.26474		26.8701	1.03198		57.7743	5.18271		1.08921	4.59758										27.42	2.62
59.235	0.89336	134.304	7.32395			134.304	1.26064		26.9746	1.05579		57.9125	4.55849		1.09159	4.61327										27.52	2.53
59.377	0.89543	134.621	7.3621			134.621	1.2672		27.0322	0.98982		58.0501	4.84443		1.09487	4.64016										27.52	2.01
59.514	0.89688	134.938	7.39607			134.938	1.27305		27.0928	1.07619		58.1867	5.16712		1.09701	4.65887										27.62	3.44
59.666	0.89832	135.239	7.4075			135.239	1.27502		27.1533	1.05809		58.323	4.94259		1.09954	4.69136										27.62	2.94
59.834	0.89921	135.576	7.44378			135.576	1.28126		27.2119	1.09587		58.4627	5.2925		1.10259	4.71336										27.72	4.32
59.991	0.90194	135.966	7.45087			135.966	1.28248		27.2715	1.22777		58.6007	5.30579		1.10472	4.72894										27.82	2.97
60.133	0.90377	136.257	7.48344			136.257	1.28809		27.3486	1.13837		58.7421	5.20713		1.10821	4.76256										27.82	2.22
60.265	0.90473	136.568	7.52922			136.568	1.29597		27.4053	1.18414		58.8801	4.78432		1.11034	4.78205										27.92	1.88
60.392	0.90597	136.89	7.5306			136.89	1.29621		27.4619	1.39269		59.0147	4.58543		1.11252	4.79963										27.92	1.82
60.509	0.90587	137.233	7.49961			137.233	1.29087		27.5459	1.48717		59.1515	4.91056		1.11497	4.8347										28.02	1.61
60.635	0.90603	137.498	7.5344			137.498	1.29686		27.5937	1.63318		59.2882	5.12478		1.11853	4.87265										28.12	1.78
60.772	0.90619	137.841	7.54853			137.841	1.29929		27.6563	1.65823		59.4261	4.63286		1.12087	4.90519										28.12	1.71
60.915	0.90721	138.142	7.55236			138.142	1.29995		27.7354	1.7928		59.5671	5.24824		1.12336	4.94361										28.22	1.93
61.082	0.90969	138.443	7.49796			138.443	1.29059		27.7871	2.5768		59.702	5.12917		1.12609	5.37646										28.32	1.53
61.239	0.91242	138.749	7.52215			138.749	1.29475		27.8457	2.1399		59.838	4.98856		1.12799	5.58417										28.32	1.48
61.382	0.91376	139.066	7.55531			139.066	1.30046		27.9072	2.4907		59.9786	4.40315		1.13036	5.86256										28.42	1.42
61.529	0.91486	139.378	7.53964			139.378	1.29776		27.9863	1.91422		60.1166	4.59614		1.13432	5.90853										28.52	1.65
61.671	0.91641	139.741	7.57248			139.741	1.30342		28.0449	2.21558		60.2504	4.98531		1.13697	5.65096										28.62	1.66
61.803	0.91695	140.001	7.58842			140.001	1.30616		28.0967	2.17247		60.3876	4.95932		1.13939	5.61031										28.62	1.74
61.935	0.91774	140.323	7.65341			140.323	1.31735		28.1514	2.07717		60.5246	4.91278		1.14192	6.68066										28.72	1.88
62.077	0.91896	140.634	7.65077			140.634	1.31689		28.2109	2.18895		60.6618	5.22641		1.14445	6.63722										28.72	1.73
62.219	0.92035	141.06	7.70309			141.06	1.3259		28.2705	2.12427		60.8023	5.10547		1.1475	6.11215										28.82	1.46
62.356	0.92057	141.341	7.72543			141.341	1.32974		28.3359	1.7151		60.9423	5.11314		1.14968	6.10797										28.92	1.49
62.493	0.92178	141.657	7.57972			141.657	1.30466		28.3838	1.84264		61.0781	4.52086		1.15197	6.11305										28.92	1.66
62.63	0.92296	141.964	7.59277			141.964	1.30691		28.4453	2.22321		61.2176	4.81876		1.15438	6.15949										29.02	1.62
62.777	0.92437	142.265	7.64278			142.265	1.31552		28.5195	2.06893		61.3539	5.14574		1.15692	6.27355										29.02	1.86
62.929	0.92593	142.587	7.56551			142.587	1.30222		28.5752	1.95357		61.4917	4.8421		1.15921	6.07844										29.12	1.69
63.056	0.92746	142.899	7.62436			142.899	1.31235		28.6367	2.46374		61.6268	5.28848		1.16155	5.44383										29.22	1.48
63.183	0.92748	143.205	7.71315			143.205	1.32763		28.6963	2.61074		61.7619	5.2312		1.16499	5.3005										29.22	1.51
63.315	0.92755	143.517	7.69666			143.517	1.32479		28.7559	2.82352		61.8981	5.19961		1.16776	5.30906										29.32	1.5
63.467	0.92875	143.818	7.74413			143.818	1.33296		28.8105	2.7068		62.0361	4.92287		1.16994	5.26234										29.42	1.46
63.635	0.93196	144.145	7.83381			144.145	1.3484		28.9004	2.13815		62.1722	4.68618		1.1731	5.34447										29.42	1.5
63.787	0.93444	144.446	7.81047			144.446	1.34438		28.9834	1.77831		62.3076	5.03817		1.17528	5.3221										29.52	1.49
63.939	0.93537	144.763	7.78865			144.763	1.34062		29.043	1.69016		62.4442	5.22565		1.17765	5.3229										29.62	1.52
64.077	0.93633	145.116	7.80948			145.116	1.34421		29.0967	1.95402		62.5807	4.72161		1.18042	5.31388										29.62	1.52
64.203	0.93655	145.376	7.85238			145.376	1.35159		29.1533	1.85502		62.7186	5.41261		1.1824	5.34537										29.72	1.45
64.32	0.93615	145.692	7.90532			145.692	1.36071		29.2119	1.54258		62.8531	5.37124		1.18473	5.39126										29.72	1.43
64.442	0.93626	146.014	7.89583			146.014	1.35907		29.2861	1.45468		62.9907	5.18608		1.18845	5.35227										29.82	1.43
64.569	0.93739	146.404	7.9406			146.404	1.36678		29.3428	1.49762		63.1302	4.6491		1.1911	5.42843										29.92	1.44
64.721	0.93902	146.71	7.9195			146.71	1.36315		29.4033	1.70028		63.2672	4.84886		1.19324	5.49696										29.92	1.43
64.873	0.94104	147.037	7.93138			147.037	1.36519		29.4619	1.78258		63.4033	5.25714		1.19597	5.50111										30.02	1.44
65.015	0.94251	147.339	7.99991			147.339	1.37699		29.5166	1.76483		63.5382	5.19969		1.19791	5.53452										30.12	1.45
65.163	0.94356	147.645	7.98495			147.645	1.37441		29.5762	1.71337		63.6774	5.1322		1.20036	5.52847										30.12	1.43
65.325	0.94506	147.967	8.09231			147.967	1.39289		29.6553	1.78223		63.8151	5.43758		1.20428	5.62056										30.22	1.49
65.482	0.94731	148.279	8.06708			148.279	1.38855		29.707	1.88543		63.9574	5.34188		1.2063	5.55865										30.32	1.56
65.625	0.94852	148.59	8.07016			148.59	1.38908		29.7695	1.9402		64.0932	5.31666		1.20887	5.50537										30.32	1.57
65.756	0.9494	148.886	8.02687			148.886	1.38163		29.8428	1.80653		64.2312	4.65473		1.2116	5.52598										30.42	1.56
65.878	0.95046	149.213	8.07415			149.213	1.38977		29.8984	1.70341		64.3686	4.9756		1.21409	5.57915										30.52	1.5
66.005	0.95053	149.515	8.10311			149.515	1.39475		29.9932	1.64672		64.5044	5.33811		1.21643	5.56125										30.52	1.49
66.132	0.95028	149.821	8.14092			149.821	1.40126		30.0547	1.74733		64.6393	4.93135		1.21904	5.53217										30.62	1.48
66.269	0.95139	150.148	8.12482			150.148	1.39849		30.1064	1.70037		64.777	5.44472		1.22126	5.50044										30.72	1.5
66.411	0.95252	150.486	8.08701			150.486	1.39198		30.1689	1.53006		64.9131	5.46146		1.22359	5.47425										30.72	1.53
66.579	0.95402	150.761	8.19665			150.761	1.41085		30.2422	1.70479		65.0502	5.33256		1.22684	5.40506										30.82	1.55
66.736	0.95652	151.078	8.26917			151.078	1.42333		30.3008	2.25084		65.1862	5.35366		1.2296	5.41229										30.82	1.55
66.878	0.95855	151.498	8.29997			151.498	1.42864		30.3555	1.8471		65.3256	4.77847		1.23218	5.40236										30.92	1.54
67.015	0.95942	151.857	8.30921			151.857	1.43023		30.417	1.74911		65.4632	5.11238		1.23495	5.40031										31.02	1.52
67.147	0.95988	152.168	8.31513			152.168	1.43124		30.4805	1.73148		65.5991	5.31265		1.2374	5.42859										31.02	1.52
67.284	0.96096	152.475	8.23224			152.475	1.41698		30.5332	1.70898		65.7369	4.7496		1.23989	5.38204										31.12	1.52
67.416	0.96175	152.812	8.19328			152.812	1.41027		30.6104	1.77443		65.8714	5.54842		1.24357	5.30859										31.22	1.51
67.568	0.96278	153.103	8.35504			153.103	1.43811		30.665	1.76298		66.0103	5.37932		1.24583	5.28847										31.22	1.5
67.716	0.9639	153.415	8.2823			153.415	1.42559		30.7246	2.07875		66.1496	5.28167		1.24828	5.27963										31.32	1.5
67.853	0.9647	153.731	8.30386			153.731	1.4293		30.8135	2.01593		66.2876	4.73666		1.25062	5.29363										31.32	1.5
67.985	0.96549	154.033	8.30235			154.033	1.42904		30.874	1.69058		66.4273	4.81439		1.25299	5.25791										31.42	1.5
68.122	0.96657	154.355	8.30653			154.355	1.42976		30.9346	1.72202		66.5654	5.27255		1.25541	5.27608										31.52	1.5
68.259	0.96641	154.666	8.33712			154.666	1.43503		31.0088	1.94893		66.7006	5.22227		1.25829	5.21327										31.62	1.5
68.401	0.96811	154.978	8.33956			154.978	1.43545		31.0703	1.71137		66.8378	5.10421		1.2611	5.2172										31.62	1.5
68.538	0.96969	155.279	8.30058			155.279	1.42874		31.127	1.5614		66.9751	5.4942		1.26308	5.17202										31.72	1.49
68.665	0.9706	155.591	8.28296			155.591	1.42571		31.2109	1.86125		67.1133	5.32913		1.26577	5.13636										31.72	1.5
68.797	0.97016	155.907	8.27871			155.907	1.42498		31.2607	1.53338		67.25	5.21865		1.26866	5.16293										31.82	1.51
68.944	0.97089	156.245	8.33503			156.245	1.43467		31.3223	1.84965		67.387	4.63799		1.27103	5.14745										31.92	1.52
69.106	0.97361	156.634	8.20644			156.634	1.41254		31.3838	1.80836		67.5218	4.976		1.27357	5.13338										31.92	1.52
69.258	0.97551	156.93	8.37222			156.93	1.44107		31.4355	1.59588		67.6591	5.44745		1.27574	5.11314										32.02	1.52
69.411	0.97641	157.232	8.37008			157.232	1.4407		31.5	1.68755		67.7947	5.10467		1.27816	5.11405										32.12	1.51
69.558	0.97843	157.543	8.35101			157.543	1.43742		31.5752	1.89964		67.9303	5.5691		1.28156	5.07982										32.12	1.5
69.685	0.97886	157.865	8.37137			157.865	1.44092		31.6279	1.81309		68.0666	5.52438		1.28342	5.06347										32.22	1.51
69.802	0.97911	158.171	8.41512			158.171	1.44846		31.6885	1.84974		68.2046	5.39525		1.28583	5.03088										32.22	1.5
69.923	0.97836	158.473	8.44687			158.473	1.45392		31.7832	1.77402		68.3434	5.51355		1.28912	5.01316										32.32	1.49
70.05	0.97813	158.795	8.49329			158.795	1.46191		31.8369	1.84835		68.4802	4.95053		1.29185	4.98727										32.42	1.47
70.197	0.97988	159.106	8.52733			159.106	1.46777		31.8955	1.90352		68.6161	5.30507		1.29426	4.97523										32.42	1.49
70.36	0.98188	159.413	8.54569			159.413	1.47093		31.9805	1.63093		68.753	5.446		1.29739	4.95495										32.52	1.47
70.512	0.9833	159.729	8.47873			159.729	1.4594		32.0439	1.73007		68.8921	4.90459		1.2996	4.94079										32.62	1.46
70.654	0.98514	160.083	8.5911			160.083	1.47875		32.1016	1.85207		69.0268	5.75577		1.30214	4.92985										32.62	1.45
70.812	0.98693	160.342	8.61243			160.342	1.48242		32.1582	1.91121		69.1649	5.51368		1.30487	4.90188										32.72	1.45
70.964	0.98717	160.654	8.64994			160.654	1.48887		32.2197	1.89233		69.3008	5.45378		1.30823	4.89816										32.72	1.45
71.096	0.98812	160.971	8.73029			160.971	1.5027		32.2764	1.74773		69.4391	4.94102		1.31064	4.89018										32.82	1.45
71.228	0.98892	161.277	8.64702			161.277	1.48837		32.3359	1.66458		69.5762	5.06785		1.31286	4.86644										32.92	1.45
71.355	0.98939	161.677	8.70469			161.677	1.4983		32.3926	1.8206		69.7141	5.50189		1.31515	4.8506										32.92	1.45
71.481	0.98924	162.014	8.77943			162.014	1.51116		32.4512	1.86841		69.8549	5.39297		1.31756	4.84921										33.02	1.45
71.619	0.98971	162.295	8.75338			162.295	1.50668		32.5313	1.51605		69.9918	5.27767		1.32049	4.82514										33.12	1.46
71.756	0.99097	162.596	8.88167			162.596	1.52876		32.5869	1.4421		70.1298	5.76278		1.32287	4.80516										33.12	1.48
71.903	0.99204	162.913	8.9178			162.913	1.53498		32.6533	1.53855		70.2654	5.51012		1.32532	4.78004										33.22	1.47
72.06	0.99346	163.23	8.91045			163.23	1.53371		32.7373	1.40309		70.4011	5.33353		1.32825	4.76712										33.32	1.47
72.228	0.99606	163.552	8.93088			163.552	1.53723		32.7959	1.20239		70.5394	4.79288		1.33062	4.74865										33.32	1.46
72.365	0.99756	163.837	8.97204			163.837	1.54432		32.8516	1.29038		70.6778	5.05976		1.333	4.73146										33.42	1.46
72.491	0.99733	164.154	8.95477			164.154	1.54134		32.9492	1.51541		70.8134	5.44038		1.3362	4.72323										33.52	1.46
72.623	0.9976	164.471	9.00269			164.471	1.54959		33.0059	1.51899		70.9501	5.09608		1.33838	4.71211										33.52	1.49
72.766	0.99843	164.767	8.96471			164.767	1.54305		33.0586	1.30145		71.0861	5.65984		1.34075	4.70782										33.62	1.49
72.908	0.99949	165.089	9.08575			165.089	1.56389		33.1143	1.6012		71.2203	5.62825		1.34333	4.69796										33.62	1.49
73.05	1.0006	165.4	9.0467			165.4	1.55717		33.1729	1.26436		71.3608	5.43918		1.34566	4.69824										33.72	1.51
73.202	1.00186	165.701	9.04805			165.701	1.5574		33.2324	1.41506		71.5044	5.28104		1.34859	4.69237										33.82	1.51
73.344	1.00247	166.013	9.09119			166.013	1.56482		33.2949	1.45022		71.6424	4.82699		1.35136	4.67863										33.82	1.51
73.481	1.00336	166.335	9.07873			166.335	1.56268		33.3486	1.42187		71.7823	5.27005		1.3533	4.68117										33.92	1.51
73.613	1.00462	166.745	9.12812			166.745	1.57118		33.4072	1.65355		71.9211	5.44487		1.35571	4.6765										34.02	1.51
73.74	1.00463	167.036	9.12644			167.036	1.57089		33.4844	1.61399		72.0604	4.86592		1.35908	4.66234										34.02	1.51
73.872	1.00474	167.348	9.12101			167.348	1.56996		33.5439	1.60387		72.1983	5.88722		1.36165	4.65044										34.12	1.51
74.019	1.0062	167.649	9.18746			167.649	1.58139		33.6025	1.54929		72.3321	5.52148		1.36402	4.64449										34.22	1.51
74.151	1.00685	167.971	9.19934			167.971	1.58344		33.6787	1.56887		72.4714	5.429		1.36726	4.63749										34.22	1.5
74.288	1.00752	168.272	9.20977			168.272	1.58523		33.7354	1.53705		72.6079	4.82743		1.36956	4.62816										34.32	1.52
74.44	1.00864	168.589	9.20923			168.589	1.58514		33.7939	1.55317		72.7453	5.00709		1.37177	4.6247										34.42	1.53
74.608	1.01091	168.937	9.26065			168.937	1.59399		33.8721	1.7307		72.8838	5.49074		1.3753	4.611										34.42	1.53
74.765	1.01279	169.202	9.21206			169.202	1.58563		33.9482	1.5648		73.0181	5.28373		1.37803	4.59841										34.52	1.5
74.928	1.0147	169.518	9.26281			169.518	1.59436		34.0059	1.56815		73.1534	5.31002		1.38013	4.594										34.62	1.51
75.065	1.0156	169.84	9.31859			169.84	1.60397		34.0781	1.54545		73.2911	5.74573		1.38258	4.58082										34.62	1.52
75.187	1.01597	170.152	9.36919			170.152	1.61267		34.1318	1.55274		73.4289	5.37043		1.38495	4.58089										34.72	1.52
75.303	1.01507	170.479	9.37777			170.479	1.61415		34.1904	1.64061		73.5674	5.25103		1.38804	4.57343										34.72	1.51
75.425	1.01496	170.765	9.41017			170.765	1.61973		34.25	1.5149		73.7036	4.66798		1.39033	4.55848										34.82	1.5
75.557	1.01464	171.082	9.42547			171.082	1.62236		34.3076	1.59933		73.8404	4.94548		1.39302	4.56014										34.92	1.49
75.694	1.01558	171.378	9.44538			171.378	1.62579		34.3701	1.55739		73.9756	5.35957		1.39516	4.56015										34.92	1.54
75.872	1.01778	171.694	9.44397			171.694	1.62555		34.457	1.51442		74.1121	4.83942		1.39785	4.55329										35.02	1.55
76.024	1.02	172.146	9.51013			172.146	1.63693		34.5186	1.62734		74.2502	5.59423		1.39979	4.54629										35.02	1.52
76.166	1.02132	172.411	9.51748			172.411	1.6382		34.5732	1.91348		74.3859	5.44353		1.4022	4.53723										35.12	1.54
76.308	1.0222	172.712	9.72541			172.712	1.67399		34.6348	1.92573		74.5201	5.17222		1.40608	4.53445										35.22	1.5
76.45	1.02182	173.024	9.76084			173.024	1.68009		34.6914	1.9023		74.6566	5.16178		1.40818	4.52743										35.22	1.49
76.587	1.02295	173.346	9.77361			173.346	1.68229		34.7471	1.8944		74.7938	4.63658		1.41071	4.52072										35.32	1.38
76.724	1.02497	173.637	9.79173			173.637	1.6854		34.8262	1.76552		74.9293	5.01524		1.41364	4.50961										35.42	1.44
76.856	1.02521	173.964	9.89424			173.964	1.70305		34.8818	1.77204		75.0664	5.3187		1.41598	4.49936										35.42	1.44
76.993	1.02574	174.27	9.86863			174.27	1.69864		34.96	1.1527		75.2054	4.56382		1.41835	4.49764										35.52	1.45
77.13	1.02655	174.582	9.85424			174.582	1.69616		35.0166	1.17501		75.3411	5.82303		1.4212	4.50128										35.62	1.47
77.267	1.02641	174.888	9.95131			174.888	1.71287		35.0732	1.22983		75.4785	5.35524		1.42314	4.50229										35.62	1.49
77.41	1.02803	175.21	9.98435			175.21	1.71856		35.1318	1.22069		75.6146	5.1852		1.42547	4.4979										35.72	1.48
77.562	1.02829	175.516	10.1552			175.516	1.74797		35.208	1.12751		75.7528	4.66793		1.42955	4.48199										35.82	1.48
77.719	1.03019	175.859	10.2836			175.859	1.77007		35.2656	1.11877		75.8906	4.79232		1.43156	4.47798										35.82	1.48
77.851	1.03146	176.14	10.2932			176.14	1.77172		35.3232	1.34024		76.0288	5.21071		1.43406	4.47674										35.92	1.53
77.968	1.0312	176.456	10.2743			176.456	1.76847		35.4111	1.958		76.1653	5.06814		1.43691	4.46882										35.92	1.55
78.1	1.03053	176.768	10.3407			176.768	1.7799		35.4688	1.59329		76.3013	5.01544		1.43924	4.4648										36.02	1.59
78.242	1.03176	177.069	10.3675			177.069	1.78451		35.5303	1.55591		76.4355	5.68537		1.44165	4.45974										36.12	1.72
78.394	1.03349	177.511	10.4737			177.511	1.80278		35.6025	2.10841		76.5714	5.29195		1.44434	4.45217										36.22	1.86
78.546	1.03494	177.801	10.5184			177.801	1.81048		35.6592	1.95556		76.7093	5.20203		1.44637	4.43866										36.22	1.78
78.709	1.03546	178.092	10.4841			178.092	1.80458		35.7207	1.93994		76.8478	4.64938		1.44878	4.43977										36.32	1.64
78.851	1.0368	178.409	10.5603			178.409	1.8177		35.7813	1.87967		76.9846	4.9215		1.45246	4.43017										36.42	1.77
78.983	1.03719	178.715	10.442			178.715	1.79734		35.8369	1.67336		77.1244	5.30754		1.45475	4.42153										36.42	1.89
79.105	1.0378	179.022	10.5139			179.022	1.80972		35.8945	1.7223		77.2619	4.8961		1.45729	4.41469										36.52	1.86
79.227	1.03736	179.359	10.5755			179.359	1.82031		36.0049	1.85074		77.3989	5.57076		1.46009	4.41395										36.52	1.8
79.353	1.03759	179.661	10.5972			179.661	1.82405		36.0742	1.61574		77.5371	5.54		1.46286	4.40457										36.62	1.78
79.506	1.03873	179.957	10.6674			179.957	1.83613		36.1309	1.68528		77.6769	5.28871		1.46488	4.39339										36.72	2.1
79.648	1.0399	180.273	10.7332			180.273	1.84746		36.1895	1.87285		77.8156	5.24534		1.46753	4.38577										36.72	1.9
79.785	1.04103	180.59	10.8145			180.59	1.86144		36.2529	1.73261		77.9572	4.71785		1.47022	4.38091										36.82	1.75
79.932	1.04175	180.907	10.8452			180.907	1.86673		36.3076	1.65088		78.0935	5.04688		1.4728	4.3783										36.92	1.64
80.094	1.04315	181.208	10.8128			181.208	1.86116		36.377	1.71121		78.2294	5.26598		1.47541	4.37574										36.92	1.64
80.262	1.04588	181.515	10.9305			181.515	1.88141		36.4238	1.6357		78.3662	4.61181		1.47759	4.36789										37.02	1.68
80.409	1.04632	181.831	11.1899			181.831	1.92607		36.4854	1.5917		78.5074	5.79925		1.47992	4.36979										37.02	1.68
80.541	1.04684	182.138	11.283			182.138	1.94208		36.5596	1.59564		78.6442	5.41493		1.48372	4.36226										37.12	1.7
80.663	1.04702	182.46	11.305			182.46	1.94588		36.6172	1.58385		78.7809	5.20083		1.48589	4.36206										37.22	1.72
80.78	1.04698	182.875	11.2729			182.875	1.94035		36.6846	1.83484		78.9188	4.67771		1.48827	4.36159										37.22	1.83
80.906	1.04725	183.197	11.3433			183.197	1.95247		36.7383	1.6664		79.0561	4.78052		1.49163	4.36344										37.32	1.79
81.038	1.04687	183.467	11.4223			183.467	1.96606		36.7949	1.70099		79.1939	5.20493		1.49365	4.35884										37.42	2.72
81.175	1.0466	183.784	11.5473			183.784	1.98758		36.8555	1.67358		79.3281	5.04027		1.49602	4.35395										37.42	3.73
81.348	1.04873	184.095	11.5588			184.095	1.98956		36.9346	1.48445		79.466	4.98817		1.49891	4.3544										37.52	2.26
81.5	1.05087	184.402	11.5983			184.402	1.99636		37.0225	1.55392		79.6039	5.7282		1.50144	4.35063										37.52	2.64
81.637	1.0523	184.729	11.6947			184.729	2.01295		37.0762	1.55119		79.7414	5.36683		1.50413	4.34576										37.62	1.73
81.774	1.05232	185.03	11.7911			185.03	2.02954		37.1338	1.57359		79.8817	5.15463		1.50643	4.34425										37.72	1.93
81.911	1.05294	185.347	11.9051			185.347	2.04917		37.2041	1.61528		80.0195	4.60649		1.50924	4.34397										37.92	153000000
82.048	1.05328	185.653	11.9537			185.653	2.05753		37.2559	1.84651		80.1554	4.8467		1.51173	4.34299										38.02	209000000
82.18	1.05406	185.97	12.1445			185.97	2.09038		37.3154	1.92198		80.2921	5.22671		1.51442	4.33702										38.02	210000000
82.333	1.05448	186.287	11.7985			186.287	2.03081		37.3701	1.89843		80.4284	4.77635		1.51699	4.3376										38.12	210000000
82.48	1.05618	186.624	11.8753			186.624	2.04404		37.4297	1.87475		80.5658	5.76446		1.51945	4.33544										38.12	210000000
82.627	1.05827	186.895	11.8788			186.895	2.04464		37.5068	1.83289		80.7009	5.61706		1.52206	4.32782										38.22	210000000
82.764	1.05852	187.222	11.946			187.222	2.05621		37.5684	1.81584		80.8391	5.28641		1.52436	4.3258										38.32	210000000
82.901	1.0589	187.528	12.0176			187.528	2.06853		37.6201	1.8582		80.9796	5.17833		1.52649	4.32724										38.32	210000000
83.043	1.05948	187.892	12.464			187.892	2.14537		37.7109	1.84265		81.1168	4.66469		1.53013	4.32975										38.42	210000000
83.201	1.06083	188.167	12.6256			188.167	2.17319		37.7676	1.85807		81.2539	5.0098		1.53254	4.32483										38.52	210000000
83.332	1.0615	188.452	12.5044			188.452	2.15232		37.8291	1.50178		81.3928	5.10972		1.53488	4.32622										38.52	210000000
83.459	1.06204	188.764	12.8614			188.764	2.21377		37.9014	1.59485		81.5316	4.58611		1.53765	4.32885										38.62	210000000
83.591	1.06217	189.076	13.4503			189.076	2.31514		37.9609	1.8763		81.6676	5.8876		1.54034	4.33039										38.62	210000000
83.733	1.06189	189.398	13.4125			189.398	2.30863		38.0352	1.82843		81.804	5.41785		1.54263	4.33141										38.72	210000000
83.901	1.06382	189.709	13.5776			189.709	2.33705		38.0977	1.8779		81.9422	5.19198		1.54541	4.33343										38.82	210000000
84.053	1.06619	190.01	13.7664			190.01	2.36954		38.1523	1.93209		82.0762	4.68022		1.54758	4.33106										38.82	210000000
84.205	1.06723	190.322	12.7027			190.322	2.18645		38.2139	1.93245		82.2145	4.77931		1.55079	4.32787										38.92	210000000
84.348	1.06787	190.644	12.8693			190.644	2.21513		38.2715	1.91003		82.3559	5.17551		1.55348	4.31089										39.02	210000000
84.48	1.06805	190.945	13.013			190.945	2.23986		38.3291	1.94188		82.4944	4.97174		1.55617	4.30306										39.02	210000000
84.596	1.06838	191.262	12.9878			191.262	2.23554		38.3877	1.82933		82.6287	5.11937		1.55838	4.28886										39.12	210000000
84.718	1.06766	191.594	13.0943			191.594	2.25386		38.4609	1.49458		82.7665	5.71255		1.5621	4.20479										39.22	210000000
84.835	1.06725	191.958	13.2321			191.958	2.27757		38.5176	1.78988		82.9011	5.31514		1.56432	4.17058										39.22	210000000
84.982	1.0676	192.275	13.3597			192.275	2.29954		38.5771	1.90425		83.0397	5.17349		1.56673	4.14849										39.32	210000000
85.139	1.06938	192.597	13.4533			192.597	2.31565		38.6416	1.86069		83.1792	4.61674		1.56927	4.13189										39.42	210000000
85.286	1.07121	192.934	12.5531			192.934	2.1607		38.6904	1.85333		83.3144	4.87284		1.57144	4.12073										39.42	210000000
85.434	1.07211	193.49	13.644			193.49	2.34848		38.751	1.80546		83.4526	5.21689		1.57389	4.10966										39.52	210000000
85.586	1.07211	193.781	13.705			193.781	2.35898		38.8115	1.80125		83.5894	4.78713		1.57678	4.10048										39.52	210000000
85.748	1.07428	194.087	13.7879			194.087	2.37325		38.8672	1.89793		83.7294	5.61713		1.57951	4.0937										39.62	210000000
85.89	1.07571	194.393	15.3184			194.393	2.63668		38.9297	1.8437		83.8674	5.58578		1.58157	4.08965										39.72	210000000
86.028	1.07553	195.105	18.707			195.105	3.21995		39.0059	1.82104		84.0028	5.25203		1.58414	4.08573										39.72	210000000
86.154	1.07585	195.567	16.7286			195.567	2.87942		39.0684	1.88234		84.1425	5.14752		1.5864	4.08259										39.82	210000000
86.276	1.07572	195.842	17.5602			195.842	3.02256		39.1201	1.90129		84.2787	4.65552		1.58933	4.07708										39.82	210000000
86.403	1.0759	196.18	15.8792			196.18	2.73321		39.1787	1.93985		84.4159	5.02989		1.59214	4.07606										39.92	210000000
86.54	1.0757	196.439	16.632			196.439	2.86278		39.2373	1.95626		84.5541	5.28775		1.59419	4.07463										40.02	210000000
86.682	1.07694	196.761	16.4977			196.761	2.83967		39.2949	2.05268		84.6871	4.6043		1.59653	4.07543										40.02	210000000
86.845	1.07755	197.063	16.7007			197.063	2.87461		39.3564	2.04387		84.823	5.89206		1.60009	4.07397										40.12	210000000
87.012	1.07896	197.374	16.8876			197.374	2.90679		39.4434	1.9885		84.9578	5.44785		1.60246	4.07296										40.22	210000000
87.154	1.08145	197.712	17.2915			197.712	2.9763		39.5029	1.91726		85.0924	5.16237		1.60488	4.07529										40.22	210000000
87.281	1.0823	198.003	17.6532			198.003	3.03856		39.5615	1.85418		85.2274	4.67297		1.6082	4.07791										40.32	210000000
87.413	1.08106	198.314	17.001			198.314	2.9263		39.6416	1.89344		85.3626	4.71014		1.61026	4.07969										40.42	210000000
87.545	1.08124	198.709	17.9127			198.709	3.08322		39.6914	1.8193		85.4979	5.06409		1.61259	4.07821										40.42	210000000
87.682	1.08146	199.015	19.9167			199.015	3.42817		39.7529	1.88976		85.6351	5.12305		1.61532	4.08076										40.52	210000000
87.829	1.08202	199.327	10.9625			199.327	1.88692		39.8291	1.83939		85.7698	4.78826		1.61754	4.0846										40.62	210000000
87.971	1.08273	199.633	19.0438			199.633	3.27793		39.8838	1.76182		85.9079	5.91332		1.61976	4.0853										40.62	210000000
88.113	1.08415	199.986	18.2676			199.986	3.14432		39.9414	1.61632		87.1214	5.50249		1.62331	4.09061										40.72	210000000
88.256	1.08488	200.262	18.2764			200.262	3.14583		40.0381	1.61349		87.2811	5.15672		1.62617	4.09195										40.72	210000000
88.393	1.08499	200.573	18.1705			200.573	3.1276		40.0908	1.60321		87.4194	4.65331		1.62913	4.09562										40.82	210000000
88.535	1.08492	200.869	17.7264			200.869	3.05116		40.1553	1.60232		87.5546	4.79417		1.63115	4.09912										40.92	210000000
88.672	1.08544	201.196	19.3982			201.196	3.33892		40.209	1.60123		87.6913	5.23587		1.63353	4.10089										40.92	210000000
88.814	1.0866	201.508	20.284			201.508	3.49139		40.2676	1.63408		87.8311	5.00219		1.63606	4.10708										41.02	210000000
88.936	1.08742	201.804	20.2785			201.804	3.49045		40.3262	1.65335		87.965	5.08141		1.63915	4.10651										41.02	210000000
89.063	1.0871	202.121	19.4933			202.121	3.3553		40.3877	1.66165		88.1029	5.78511		1.64128	4.11127										41.12	210000000
89.205	1.08697	202.718	21.3308			202.718	3.67158		40.4443	1.69884		88.2369	5.37792		1.6437	4.1166										41.22	210000000
89.367	1.08811	202.983	21.1345			202.983	3.63778		40.5127	1.73639		88.3714	5.20174		1.64694	4.11708										41.22	210000000
89.519	1.09022	203.3	21.3023			203.3	3.66667		40.5889	1.74395		88.5071	4.67289		1.64931	4.12307										41.32	210000000
89.677	1.09115	203.611	21.5231			203.611	3.70467		40.6348	1.69951		88.6449	4.94262		1.65141	4.12683										41.42	210000000
89.829	1.09233	204.027	21.4817			204.027	3.69754		40.6943	1.70982		88.7846	5.37185		1.6541	4.13383										41.42	210000000
89.956	1.09359	204.302	21.1471			204.302	3.63995		40.7734	1.64327		88.9209	4.78036		1.6562	4.13864										41.52	210000000
90.078	1.09401	204.634	21.0621			204.634	3.62532		40.8281	1.68444		89.078	5.83577		1.65853	4.13928										41.52	210000000
90.194	1.09217	205.06	18.8133			205.06	3.23825		40.8887	1.65137		89.214	5.69819		1.66182	4.1462										41.62	210000000
90.321	1.092	205.413	19.0899			205.413	3.28586		40.9775	1.54198		89.3515	5.29406		1.66399	4.14892										41.72	210000000
90.453	1.09201	205.709	19.85			205.709	3.41669		41.0508	1.54941		89.4857	4.99389		1.66637	4.15653										41.72	210000000
90.616	1.09387	206.301	20.2699			206.301	3.48896		41.1104	1.64796		89.6218	4.807		1.67017	4.16112										41.82	210000000
90.768	1.09491	206.597	20.6389			206.597	3.55248		41.165	1.75924		89.7588	5.20632		1.67262	4.1658										41.92	210000000
90.915	1.09617	206.898	21.0752			206.898	3.62757		41.2236	1.73573		89.8963	5.38552		1.67476	4.16563										41.92	210000000
91.072	1.09733	207.189	21.3456			207.189	3.67412		41.2852	1.74353		90.0308	4.70002		1.6784	4.1676										42.02	210000000
91.23	1.09803	207.501	21.619			207.501	3.72118		41.3447	1.76407		90.1684	6.21957		1.68073	4.15793										42.12	210000000
91.372	1.09939	207.823	21.7288			207.823	3.74008		41.4004	1.82516		90.3028	5.65196		1.68318	4.18317										42.12	210000000
91.509	1.10028	208.155	21.8391			208.155	3.75906		41.4678	1.80127		90.4425	5.32854		1.68714	4.20315										42.22	210000000
91.636	1.09985	208.436	22.0675			208.436	3.79837		41.541	1.71245		90.5934	4.74692		1.68908	4.20813										42.32	210000000
91.763	1.09951	208.747	22.0032			208.747	3.78731		41.5908	1.69223		90.7316	4.98011		1.69161	4.21161										42.32	210000000
91.895	1.09978	209.178	22.5974			209.178	3.88958		41.6514	1.6887		90.8658	5.40489		1.69419	4.21867										42.42	210000000
92.027	1.09988	209.433	22.7665			209.433	3.91869		41.7295	1.63814		91.0021	4.90123		1.69628	4.22468										42.52	210000000
92.174	1.10033	209.755	23.0945			209.755	3.97516		41.7822	1.68146		91.1422	5.53371		1.69881	4.22829										42.52	210000000
92.326	1.10151	210.071	23.6483			210.071	4.07047		41.8418	1.69147		91.2806	6.00069		1.70241	4.24042										42.62	210000000
92.504	1.10377	210.357	25.8365			210.357	4.44712		41.9316	1.7312		91.4149	5.50083		1.70483	4.24265										42.62	210000000
92.651	1.10577	210.663	28.2262			210.663	4.85845		41.9893	1.72971		91.5495	5.31849		1.70704	4.24758										42.72	210000000
92.773	1.10678	210.98	29.5298			210.98	5.08283		42.0654	1.85251		91.6843	4.78234		1.71049	4.25707										42.82	210000000
92.905	1.10628	211.292	29.7826			211.292	5.12633		42.125	1.88963		91.821	5.17567		1.7125	4.26274										42.82	210000000
93.042	1.10594	211.609	29.9922			211.609	5.16242		42.1885	1.86665		91.9538	5.54602		1.71492	4.26796										42.92	210000000
93.179	1.10581	211.894	30.082			211.894	5.17788		42.2373	1.6894		92.0897	4.52288		1.71741	4.27058										43.02	210000000
93.321	1.10586	212.2	30.1899			212.2	5.19644		42.3125	1.7339		92.2265	6.13165		1.71959	4.2749										43.02	210000000
93.473	1.1076	212.507	30.3176			212.507	5.21843		42.3711	1.66207		92.361	6.03563		1.7222	4.28734										43.12	210000000
93.62	1.10819	212.819	30.4352			212.819	5.23867		42.4307	1.48523		92.4983	5.51282		1.72615	4.2992										43.12	210000000
93.762	1.10843	213.146	30.6806			213.146	5.28091		42.4873	1.66445		92.6337	5.34686		1.7281	4.30482										43.22	210000000
93.889	1.10882	213.431	30.8407			213.431	5.30846		42.5479	1.63981		92.7717	4.86747		1.73043	4.31271										43.32	210000000
94.021	1.10935	213.732	30.9308			213.732	5.32398		42.6152	1.81431		92.906	5.32489		1.7332	4.3289										43.42	210000000
94.148	1.10913	214.044	31.1843			214.044	5.36761		42.6895	1.7259		93.0404	5.47465		1.73518	4.33332										43.42	210000000
94.295	1.10896	214.475	31.4489			214.475	5.41315		42.7393	1.821		93.1771	4.36241		1.73755	4.33898										43.52	210000000
94.432	1.10956	214.74	31.5363			214.74	5.4282		42.7959	1.87456		93.3169	6.42324		1.74151	4.3555										43.52	210000000
94.564	1.11073	215.072	31.5468			215.072	5.43		42.874	1.90974		93.4539	5.93364		1.74428	4.35912										43.62	210000000
94.696	1.11024	215.358	31.7024			215.358	5.45679		42.9316	1.95171		93.5918	5.49398		1.74657	4.35854										43.72	210000000
94.869	1.11169	215.664	31.9428			215.664	5.49817		42.9902	1.96401		93.7284	4.85215		1.7495	4.37146										43.72	210000000
95.026	1.11386	215.966	31.9068			215.966	5.49197		43.0889	1.95866		93.8645	5.04897		1.75207	4.38101										43.82	210000000
95.189	1.11525	216.272	31.8146			216.272	5.4761		43.1406	1.95241		94.0017	5.61282		1.75481	4.38581										43.82	210000000
95.331	1.11635	216.635	31.7602			216.635	5.46673		43.2051	1.9294		94.1401	5.33801		1.75686	4.39416										44.02	210000000
95.458	1.11602	216.885	31.7556			216.885	5.46595		43.2764	1.9191		94.2772	5.14932		1.75923	4.40851										44.02	210000000
95.579	1.11586	217.201	31.6276			217.201	5.44391		43.3262	1.87993		94.418	6.55833		1.76169	4.41675										44.12	210000000
95.701	1.11531	217.513	31.6876			217.513	5.45423		43.3857	1.84686		94.5576	5.94986		1.76478	4.42487										44.12	210000000
95.828	1.11584	217.835	31.6685			217.835	5.45095		43.4619	1.82639		94.6969	5.50025		1.76699	4.42823										44.22	210000000
95.96	1.1151	218.178	31.6262			218.178	5.44367		43.5156	1.8277		94.8356	4.90525		1.76944	4.43523										44.22	210000000
96.122	1.11648	218.448	27.3626			218.448	4.70979		43.5771	1.84277		94.9728	5.39148		1.77225	4.44445										44.32	210000000
96.285	1.11738	218.765	31.4997			218.765	5.4219		43.6387	1.91706		95.1089	5.66968		1.77415	4.45504										44.42	210000000
96.427	1.11858	219.066	31.5148			219.066	5.4245		43.6914	1.90541		95.2454	4.50948		1.77653	4.45348										44.42	210000000
96.574	1.11912	219.502	31.4289			219.502	5.40971		43.752	1.81466		95.3849	6.06608		1.77981	4.48368										44.52	210000000
96.726	1.11959	219.772	31.364			219.772	5.39855		43.8457	1.77303		95.5221	6.57009		1.78262	4.47439										44.52	210000000
96.858	1.12089	220.11	31.2634			220.11	5.38123		43.8994	1.75854		95.6625	5.82842		1.78491	4.47887										44.62	210000000
97	1.12097	220.385	30.9883			220.385	5.33388		43.958	1.80498		95.8013	5.48302		1.78761	4.48028										44.72	210000000
97.132	1.12106	221.237	29.8157			221.237	5.13204		44.0615	1.81786		95.9405	5.16082		1.79049	4.49095										44.72	210000000
97.269	1.12142	221.491	29.8785			221.491	5.14285		44.1211	1.8251		96.0801	5.76449		1.79291	4.50011										44.82	210000000
97.401	1.12093	221.813	29.9401			221.813	5.15346		44.1807	1.82136		96.2255	5.51664		1.7956	4.50645										44.92	210000000
97.533	1.12174	222.114	30.0513			222.114	5.17258		44.2373	1.87641		96.3716	4.94197		1.79813	4.52233										44.92	210000000
97.675	1.12145	222.421	30.1224			222.421	5.18483		44.2979	1.7263		96.5092	6.9931		1.80055	4.54189										45.02	210000000
97.823	1.12193	222.779	29.8945			222.779	5.1456		44.3564	1.72682		96.6504	6.59332		1.80316	4.53801										45.02	210000000
97.985	1.1235	223.049	29.9675			223.049	5.15816		44.4219	1.80083		96.7918	5.79362		1.80521	4.54806										45.12	210000000
98.122	1.12434	223.361	29.8359			223.361	5.13552		44.4736	1.80977		96.9448	5.13515		1.80767	4.56525										45.22	210000000
98.244	1.12407	223.651	29.9532			223.651	5.1557		44.5313	1.79559		97.0847	5.85622		1.81147	4.57604										45.22	210000000
98.376	1.12375	223.973	29.922			223.973	5.15034		44.5928	1.67861		97.2244	5.84903		1.81364	4.60153										45.32	210000000
98.513	1.12327	224.269	29.8842			224.269	5.14383		44.6494	1.64512		97.3626	4.48265		1.81613	4.60714										45.42	210000000
98.66	1.12432	224.726	29.7126			224.726	5.11428		44.7109	1.61236		97.4982	6.58712		1.81926	4.61472										45.42	210000000
98.802	1.12489	225.111	27.8838			225.111	4.79951		44.8008	1.55775		97.6396	7.24859		1.82179	4.62654										45.52	210000000
98.96	1.12583	225.375	23.9668			225.375	4.12529		44.8574	1.67632		97.7778	6.21889		1.82385	4.63271										45.62	210000000
99.107	1.12684	225.666	23.2585			225.666	4.00338		44.9121	1.71937		97.9175	5.53923		1.8265	4.65472										45.62	210000000
99.249	1.12737	225.983	23.4094			225.983	4.02935		44.9746	1.63945		98.0592	5.57601		1.82904	4.64842										45.72	210000000
99.376	1.12687	226.3	22.907			226.3	3.94287		45.041	1.8516		98.199	6.60027		1.83105	4.64807										45.72	210000000
99.508	1.12637	226.643	22.3105			226.643	3.8402		45.1045	1.74183		98.339	5.54346		1.83422	4.65686										45.82	210000000
99.629	1.126	226.902	23.2207			226.902	3.99688		45.168	2.05844		98.4782	4.95637		1.83655	4.67593										45.92	210000000
99.772	1.12643	227.245	24.6739			227.245	4.24701		45.2197	1.88379		98.6176	8.48746		1.83885	4.69561										45.92	210000000
99.914	1.1272	227.614	24.9278			227.614	4.2907		45.2871	1.79427		98.7573	7.03634		1.84229	4.70882										46.02	210000000
100.046	1.12739	227.904	38.514			227.904	6.62923		45.374	2.04219		98.8986	6.21939		1.84506	4.69758										46.12	210000000
100.188	1.12777	228.232	44.0277			228.232	7.57828		45.4307	2.13684		99.0386	5.6114		1.8472	4.71184										46.12	210000000
100.345	1.12835	228.709	111897			228.709	19260.4		45.4873	2.11216					1.8508	4.71257										46.22	210000000
100.508	1.12926	229.021	95497			229.021	16437.4		45.5488	2.18394					1.85317	4.72073										46.32	210000000
100.66	1.1308	229.307	108424			229.307	18662.6		45.6045	2.22466					1.85559	4.7299										46.42	1.66
100.807	1.1318	229.769	139109			229.769	23944.2		45.6631	2.25151					1.85792	4.73569										46.52	1.9
100.944	1.13189	230.496	27585700			230.496	4.7482e+06		45.7402	2.39759					1.86034	4.7253										46.52	2.32
101.066	1.1316	230.823	26687500			230.823	4.59359e+06		45.7959	2.70918					1.86267	4.73495										46.62	2.44
101.188	1.13072								45.8545	2.58119					1.86548	4.73861										46.72	1.71
101.315	1.13039								45.9443	2.3833					1.86837	4.76695										46.72	1.71
101.441	1.12974								46.0215	2.10391					1.87043	4.75613										46.82	2.13
101.599	1.13123								46.0791	2.18164					1.87303	4.72606										46.82	1.83
101.756	1.13282								46.1514	2.30646					1.87517	4.72758										46.92	2.1
101.898	1.13366								46.208	2.21808					1.87763	4.71839										47.02	1.8
102.04	1.13417								46.2676	2.22905					1.88139	4.71274										47.02	1.87
102.193	1.13487								46.3271	2.20666					1.88356	4.72117										47.12	2.11
102.35	1.13626								46.3838	2.23061					1.88605	4.68386										47.22	2.02
102.487	1.13613								46.4453	2.18818					1.88902	4.67979										47.22	2.32
102.629	1.13717								46.5059	2.20876					1.89132	4.67752										47.32	2.02
102.771	1.13659								46.5586	2.18978					1.89365	4.67007										47.32	1.89
102.903	1.13663								46.6182	2.22841					1.89634	4.83048										47.42	1.92
103.03	1.13725								46.6787	2.17665					1.89911	4.61745										47.52	1.95
103.162	1.1364								46.7383	2.19991					1.90145	4.56416										47.52	1.86
103.294	1.13599								46.7988	2.16994					1.90418	4.52858										47.62	1.97
103.441	1.13687								46.8652	2.2011					1.90683	4.50599										47.72	1.85
103.593	1.13814								46.9141	2.21961					1.9094	4.49707										47.72	1.74
103.735	1.13921								46.9922	2.37444					1.91217	4.50835										47.82	1.72
103.878	1.13933								47.0508	2.26036					1.91466	4.49068										47.82	1.64
104.02	1.13989								47.1104	2.20618					1.91716	4.4861										47.92	1.51
104.177	1.14038								47.166	2.19356					1.92076	4.51328										48.02	1.48
104.319	1.14079								47.2266	2.15029					1.92309	4.51995										48.12	1.44
104.461	1.14158								47.3008	2.10532					1.92554	4.63377										48.12	1.43
104.593	1.14156								47.3633	2.0786					1.92788	4.53357										48.22	1.45
104.725	1.14087								47.417	2.24261					1.93021	4.49223										48.22	1.46
104.857	1.14048								47.502	2.23681					1.93259	4.45429										48.32	1.47
104.984	1.14072								47.5518	2.5374					1.93575	4.4256										48.42	1.49
105.121	1.14034								47.6123	2.69455					1.93829	4.43101										48.42	1.49
105.273	1.14038								47.6865	2.41987					1.94038	4.4587										48.52	1.49
105.426	1.14199								47.7432	2.15636					1.94307	4.45876										48.62	1.5
105.563	1.14376								47.8018	2.02748					1.94584	4.45837										48.62	1.51
105.695	1.14281								47.8779	1.69847					1.94826	4.44391										48.72	1.61
105.837	1.14328								47.9404	1.85856					1.95087	4.43303										48.72	1.68
105.989	1.14436								48.0146	2.23594					1.95293	4.42623										48.82	1.61
106.131	1.14525								48.0645	1.94424					1.95573	4.41208										48.92	1.65
106.283	1.14596								48.123	1.99762					1.95874	4.38862										48.92	1.67
106.43	1.14754								48.1816	1.86133					1.96072	4.38443										49.02	1.57
106.573	1.14763								48.2715	1.70118					1.96317	4.35828										49.12	1.57
106.694	1.14691								48.3271	1.7464					1.96689	4.34142										49.12	1.54
106.821	1.14611								48.3857	1.7794					1.96911	4.32289										49.22	1.54
106.953	1.14521								48.4531	1.68927					1.97156	4.31469										49.32	1.56
107.095	1.14554								48.502	1.83973					1.97425	4.31205										49.32	1.58
107.253	1.14719								48.5615	1.64323					1.97631	4.30672										49.42	1.6
107.395	1.14785								48.6426	1.88004					1.97868	4.29849										49.52	1.6
107.527	1.14805								48.6963	1.96634					1.98197	4.28558										49.52	1.6
107.679	1.14845								48.7578	1.83568					1.98486	4.26458										49.62	1.62
107.836	1.14923								48.8359	1.76451					1.98715	4.25126										49.62	1.64
107.978	1.15018								48.8955	1.7316					1.98972	4.24227										49.72	1.65
108.121	1.15007								48.9717	1.82252					1.99182	4.23415										49.82	1.69
108.258	1.15066								49.0234	1.87094					1.99432	4.22396										49.82	1.72
108.39	1.15027								49.082	1.89743					1.99756	4.21397										49.92	1.79
108.516	1.14962								49.1426	2.11554					1.99985	4.20999										50.02	1.91
108.643	1.15024								49.2021	2.10007					2.00203	4.2048										50.02	1.9
108.78	1.15035								49.2607	2.0479					2.00559	4.19055										50.12	1.98
108.922	1.14931								49.3203	2.0068					2.00797	4.18446
109.085	1.15064								49.4004	1.9703					2.01038	4.17557
109.237	1.15278								49.4512	1.88718					2.01346	4.16712
109.369	1.15225								49.5098	1.95362					2.01584	4.1588
109.501	1.15181								49.6016	1.89356					2.01814	4.15297
109.643	1.15236								49.6553	2.09115					2.02075	4.14575
109.775	1.15259								49.7158	2.03074					2.02304	4.13937
109.907	1.15214								49.792	2.05787					2.02597	4.13025
110.044	1.15254								49.8545	2.10627					2.0289	4.12231
110.186	1.15314								49.9111	2.07355					2.03127	4.11412
110.328	1.15276								50.0098	1.83228					2.03376	4.10865
110.465	1.15374								50.0664	2.00937					2.03638	4.10222
110.618	1.15465								50.1191	1.67933					2.03835	4.09714
110.76	1.1551								50.1807	1.72518					2.04077	4.0914
110.917	1.1555								50.2324	1.79229					2.04481	4.07957
111.049	1.15658								50.291	1.7711					2.04746	4.07316
111.176	1.15624								50.3525	1.79514					2.04987	4.06778
111.308	1.15548								50.4063	1.74257					2.05224	4.06324
111.455	1.15578								50.4678	1.46426					2.05494	4.05763
111.607	1.15693								50.5264	1.82627					2.05711	4.05366
111.765	1.15787								50.583	1.76996					2.05968	4.04855
111.917	1.15857								50.6445	1.61439					2.06186	4.04342
112.059	1.15859								50.71	1.67656					2.06546	4.03348
112.191	1.15857								50.7607	1.70437					2.06803	4.02665
112.313	1.15805								50.8193	1.9605					2.07029	4.01779
112.445	1.15779								50.8779	2.12642					2.07286	4.00838
112.577	1.15722								50.9395	1.97567					2.07563	3.99526
112.734	1.15856								51.0088	1.99249					2.07804	3.98097
112.881	1.15943								51.0723	1.89348					2.08046	3.95836
113.018	1.16011								51.1553	1.78067					2.08323	3.95195
113.165	1.16084								51.2178	1.81062					2.0858	3.95212
113.328	1.16145								51.2734	1.78038					2.08821	3.95443
113.475	1.16176								51.332	1.73641					2.09118	3.95786
113.622	1.16223								51.3906	1.68709					2.09359	3.96441
113.754	1.16314								51.4492	1.68642					2.09613	3.97199
113.886	1.1631								51.5205	1.6966					2.09889	3.98168
114.013	1.16234								51.5811	1.72827					2.10175	3.99214
114.135	1.16136								51.6475	1.71127					2.10479	3.99977
114.272	1.16094								51.7275	1.73217					2.10689	4.01141
114.414	1.16174								51.793	1.55657					2.1091	4.02463
114.576	1.16239								51.8467	1.58563					2.11156	4.03905
114.729	1.16359								51.9209	1.53736					2.11425	4.05381
114.861	1.16412								51.9912	1.62072					2.11639	4.06363
114.998	1.16349								52.0518	1.77305					2.1186	4.07762
115.15	1.1643								52.1084	1.81914					2.1222	4.09882
115.292	1.16463								52.168	1.75287					2.12497	4.1184
115.439	1.16513								52.2256	1.67471					2.12703	4.13335
115.581	1.16507								52.293	1.64768					2.12968	4.1492
115.723	1.16572								52.3418	1.65096					2.13178	4.16474
115.855	1.16576								52.4014	1.63579					2.13419	4.18585
115.987	1.16556								52.4775	1.63583					2.13748	4.218
116.119	1.1649								52.5352	1.58329					2.13969	4.23607
116.251	1.16501								52.5918	1.54023					2.14199	4.25711
116.404	1.16582								52.668	1.52711					2.14598	4.29725
116.551	1.16651								52.7275	1.66431					2.1482	4.3139
116.678	1.16676								52.7842	1.68044					2.15034	4.33098
116.81	1.16663								52.8711	1.33396					2.15307	4.37066
116.952	1.16662								52.9414	1.78232					2.155	4.38323
117.119	1.16742								53.0137	1.62524					2.15738	4.41036
117.271	1.16867								53.0635	1.48629					2.16078	4.45681
117.424	1.1702								53.1221	1.33362					2.16292	4.48556
117.556	1.17031								53.1807	1.40377					2.16517	4.51844
117.683	1.16936								53.2412	1.40495					2.1687	4.56552
117.809	1.16858								53.3008	1.50039					2.1715	4.61104
117.936	1.16762								53.3564	1.60052					2.17364	4.65031
118.068	1.16758								53.4385	1.66003					2.17618	4.69672
118.221	1.16874								53.4883	1.7672					2.17827	4.73573
118.383	1.16999								53.5479	1.91782					2.18073	4.7556
118.525	1.17039								53.623	1.94603					2.18476	4.84415
118.662	1.17144								53.6787	2.01351					2.18718	4.8819
118.809	1.17101								53.7363	2.18619					2.18967	4.91057
118.951	1.17087								53.8018	1.84931					2.19208	4.96902
119.083	1.17183								53.8506	1.85642					2.19426	4.99251
119.231	1.1721								53.9111	1.79135					2.19659	5.04865
119.368	1.17188								53.9893	1.78882					2.19928	5.09769
119.5	1.17225								54.0566	1.72358					2.20142	5.15112
119.626	1.17207								54.1172	1.7093					2.20383	5.219
119.758	1.17104								54.1758	1.69779					2.20704	5.21021
119.895	1.17167								54.2373	1.65848					2.20945	5.21346
120.048	1.17249								54.2939	1.63675					2.21159	5.29677
120.195	1.17436								54.3516	1.64731					2.21475	5.27928
120.332	1.17475								54.4072	1.79373					2.21689	5.30591
120.464	1.17368								54.4688	1.91268					2.2193	5.34207
120.616	1.17396								54.5273	1.94867					2.22338	5.38544
120.768	1.17596								54.5957	1.94695					2.22536	5.38485
120.916	1.17644								54.6426	1.82976					2.22781	5.40634
121.063	1.17672								54.7021	1.63204					2.23133	5.45734
121.22	1.17789								54.792	1.46837					2.23378	5.4318
121.347	1.17772								54.8506	1.50649					2.23608	5.42799
121.474	1.17723								54.9082	1.6677					2.23889	5.5226
121.591	1.17595								54.9932	1.6597					2.24138	5.54687
121.723	1.17547								55.0566	1.66851					2.24376	5.48301
121.865	1.17588								55.1162	1.64221					2.24613	5.4573
122.027	1.17622								55.1709	1.67354					2.24855	5.48633
122.159	1.17687								55.2314	1.71692					2.25108	5.51795
122.301	1.17742								55.291	1.41682					2.25381	5.53603
122.453	1.17761								55.3535	1.36977					2.25662	5.52189
122.616	1.17903								55.4062	1.23489					2.25876	5.48722
122.753	1.18								55.4727	1.19677					2.26251	5.43245
122.895	1.18024								55.5566	1.17012					2.26461	5.38485
123.037	1.18043								55.6191	1.17234					2.26726	5.4227
123.174	1.18022								55.6768	1.51267					2.27051	5.37503
123.301	1.17996								55.7363	1.51156					2.27233	5.35763
123.433	1.17925								55.792	1.5433					2.27482	5.3477
123.56	1.17874								55.8516	1.68467					2.27755	5.34317
123.707	1.17897								55.9297	1.21114					2.27976	5.32528
123.869	1.17908								55.9971	1.17032					2.28182	5.33201
124.012	1.1804								56.0596	2.20354					2.28459	5.31346
124.144	1.1805								56.127	2.28515					2.28661	5.30997
124.275	1.18005								56.1748	2.07835					2.28895	5.29965
124.428	1.18036								56.2354	2.06497					2.29227	5.26742
124.575	1.18059								56.3105	2.18231					2.29453	5.30113
124.722	1.18093								56.3662	2.19368					2.29682	5.26073
124.864	1.18094								56.4268	2.16177					2.3007	5.21237
124.996	1.18062								56.5029	2.07346					2.30307	5.19074
125.133	1.18063								56.5615	1.7222					2.30521	5.18328
125.265	1.1798								56.6191	1.75089					2.30829	5.13179
125.392	1.17968								56.7021	1.81158					2.31051	5.1417
125.534	1.17977								56.749	1.71517					2.31293	5.12416
125.681	1.18047								56.8076	1.76291					2.31553	5.09714
125.829	1.18072								56.9014	1.82947					2.31763	5.08298
125.961	1.18119								56.9727	1.80634					2.31997	5.05892
126.108	1.1814								57.0352	1.84415					2.32345	5.02123
126.265	1.18213								57.0918	1.85771					2.32535	5.03155
126.422	1.18302								57.1523	1.73659					2.32772	5.01555
126.575	1.18323								57.209	1.75244					2.33097	4.9793
126.717	1.18397								57.2695	1.69411					2.33374	4.9538
126.839	1.18433								57.3262	1.68406					2.33611	4.95115
126.965	1.18314								57.3848	1.70271					2.33864	4.93239
127.087	1.18232								57.4736	1.73894					2.34173	4.90841
127.224	1.1822								57.5342	1.76267					2.34395	4.89644
127.361	1.1825								57.5947	1.74755					2.34707	4.8848
127.529	1.18388								57.6553	1.74928					2.34909	4.85219
127.681	1.18389								57.71	1.76457					2.35154	4.82826
127.818	1.18487								57.7695	1.75179					2.35483	4.81267
127.955	1.18476								57.8447	1.74966					2.35685	4.79628
128.097	1.18515								57.9004	1.7448					2.35922	4.77541
128.234	1.18513								57.9805	1.76975					2.36259	4.74257
128.376	1.18541								58.0469	1.81779					2.36528	4.73703
128.518	1.18533								58.1064	1.765					2.36761	4.73461
128.656	1.18615								58.1641	1.73306					2.36994	4.72508
128.798	1.18636								58.2402	1.68939					2.37263	4.70541
128.93	1.18548								58.3047	1.6897					2.37477	4.7022
129.072	1.18592								58.3545	1.6704					2.37738	4.68872
129.209	1.18639								58.418	1.52973					2.3794	4.68498
129.351	1.18717								58.4717	1.52962					2.38269	4.67972
129.483	1.18761								58.5332	1.60248					2.38518	4.67872
129.615	1.18767								58.6084	1.64256					2.38731	4.66298
129.747	1.18784								58.668	1.62807					2.38957	4.65298
129.894	1.18776								58.7246	1.71252					2.39368	4.65213
130.051	1.18756								58.8047	1.57099					2.39582	4.64776
130.203	1.18895								58.8555	1.45372					2.39792	4.63848
130.356	1.18996								58.916	1.61495					2.40065	4.6313
130.498	1.19063								59.0088	1.64236					2.40271	4.62338
130.62	1.19055								59.0635	1.80382					2.405	4.60595
130.742	1.1893								59.124	2.05803					2.40825	4.59168
130.863	1.18856								59.1992	2.12066					2.41054	4.59986
131	1.18882								59.2588	2.091					2.41284	4.5981
131.153	1.18944								59.3145	1.89675					2.41628	4.58127
131.315	1.19045								59.376	1.93681					2.41901	4.57223
131.457	1.19066								59.4277	1.72442					2.42209	4.56749
131.604	1.19104								59.4863	1.65707					2.42483	4.56075
131.767	1.19174								59.5645	1.69564					2.42712	4.54326
131.909	1.19272								59.625	1.61591					2.42962	4.53343
132.041	1.19334								59.6816	1.72348					2.43234	4.53706
132.178	1.19283								59.7725	1.76268					2.43487	4.53183
132.305	1.19246								59.835	1.75632					2.43725	4.52432
132.437	1.19182								59.8896	1.75479					2.4399	4.5145
132.574	1.19082								59.9756	1.77394					2.44228	4.51259
132.716	1.19081								60.0371	1.78351					2.44433	4.51164
132.863	1.19195								60.0967	1.75965					2.4471	4.50343
133.03	1.19298								60.1543	1.77768					2.44912	4.50014
133.183	1.19399								60.2139	1.75633					2.45161	4.48632
133.305	1.19449								60.2734	1.71866					2.45474	4.48206
133.426	1.19273								60.335	1.69438					2.45703	4.47675
133.563	1.19223								60.3896	1.7416					2.45933	4.47032
133.706	1.1923								60.4482	1.66404					2.46376	4.46057
133.858	1.19292								60.543	1.52365					2.4659	4.432
134.015	1.19332								60.5967	1.52814					2.46863	4.44784
134.172	1.19518								60.6572	1.46805					2.47156	4.44264
134.315	1.19633								60.7168	1.53285					2.47365	4.43839
134.452	1.19607								60.7725	1.54884					2.47599	4.42992
134.584	1.19527								60.833	1.58106					2.47836	4.43594
134.7	1.19474								60.9375	1.48758					2.48074	4.43485
134.837	1.19456								60.9971	1.54287					2.48323	4.42993
134.974	1.19463								61.0557	1.55253					2.48608	4.41827
135.106	1.1942								61.1172	1.56261					2.48881	4.41324
135.238	1.19541								61.1709	1.64264					2.49091	4.40871
135.396	1.1948								61.2285	1.57434					2.49348	4.39769
135.558	1.19578								61.2881	1.52607					2.49558	4.387
135.71	1.19679								61.3457	1.37856					2.49799	4.39214
135.863	1.19761								61.4072	1.28965					2.50246	4.38595
135.994	1.19748								61.499	1.30925					2.50519	4.38401
136.116	1.19706								61.5547	1.31953					2.50768	4.38356
136.233	1.1964								61.6172	1.3108					2.50998	4.38765
136.36	1.19595								61.6748	1.33632					2.51251	4.38618
136.487	1.19546								61.7324	1.26782					2.51472	4.3851
136.634	1.19509								61.793	1.27333					2.51758	4.38494
136.807	1.19613								61.8672	1.2509					2.52011	4.38327
136.959	1.19848								61.9463	1.30887					2.52248	4.37976
137.106	1.19983								61.999	1.29042					2.52485	4.3724
137.258	1.2001								62.0713	1.37905					2.52727	4.37117
137.4	1.20073								62.1338	1.41812					2.52976	4.36595
137.532	1.1999								62.1865	1.45421					2.53218	4.35745
137.664	1.20009								62.2529	1.55813					2.53435	4.35563
137.796	1.1995								62.3018	1.57149					2.53681	4.35626
137.933	1.19991								62.3613	1.52278					2.54013	4.35278
138.07	1.20033								62.4531	1.54267					2.54294	4.3493
138.207	1.20039								62.5068	1.64616					2.54515	4.34995
138.355	1.2011								62.5674	1.50138					2.54784	4.35113
138.517	1.20158								62.6396	1.49187					2.54983	4.34979
138.669	1.20272								62.6982	1.58536					2.5522	4.34629
138.791	1.20297								62.7578	1.52701					2.55624	4.34723
138.913	1.20128								62.8203	1.61181					2.55821	4.35385
139.05	1.20179								62.874	1.55045					2.56059	4.35979
139.202	1.20216								62.9492	1.65152					2.56328	4.36389
139.349	1.20289								63.0107	1.28165					2.56537	4.36399
139.507	1.20401								63.0674	1.22987					2.56783	4.36298
139.659	1.20407								63.124	1.22475					2.57095	4.35614
139.801	1.2047								63.209	1.28374					2.57341	4.35787
139.933	1.20465								63.2568	1.22823					2.57558	4.36304
140.05	1.20433								63.3145	1.22645					2.57922	4.36033
140.172	1.20354								63.4082	1.14811					2.58223	4.36167
140.309	1.20369								63.4619	1.19567					2.58461	4.35828
140.451	1.20376								63.5215	1.23634					2.58686	4.35332
140.588	1.20344								63.5986	1.17741					2.58923	4.34594
140.725	1.20351								63.6611	1.23732					2.59161	4.32937
140.877	1.20376								63.7148	1.21352					2.59501	4.30597
141.044	1.2056								63.7891	1.27744					2.59699	4.26823
141.202	1.20637								63.8457	1.22761					2.5996	4.20059
141.349	1.20648								63.9209	1.20036					2.60209	4.16455
141.476	1.20679								63.9775	1.23515					2.60411	4.14462
141.598	1.20642								64.0361	1.26817					2.60645	4.12822
141.72	1.20543								64.0957	1.37246					2.60969	4.11228
141.841	1.20502								64.1699	1.37451					2.61187	4.10391
141.983	1.2046								64.2314	1.31953					2.61428	4.09829
142.131	1.20536								64.2891	1.27266					2.61769	4.0897
142.303	1.20619								64.3516	1.22557					2.61986	4.08466
142.455	1.20864								64.4043	1.22372					2.62314	4.0787
142.598	1.20884								64.4619	1.21356					2.62599	4.07281
142.735	1.20755								64.5391	1.16374					2.62797	4.07294
142.877	1.20788								64.5996	1.14903					2.63038	4.07144
143.009	1.20873								64.6572	1.16017					2.63355	4.07493
143.141	1.20727								64.748	1.13121					2.63573	4.07451
143.288	1.2077								64.8115	1.15825					2.6381	4.07479
143.43	1.20825								64.8623	1.21663					2.64075	4.0766
143.572	1.20874								64.9668	1.61735					2.64301	4.07579
143.704	1.20877								65.0283	1.8282					2.64522	4.07749
143.846	1.20855								65.085	1.90488					2.64878	4.08117
143.993	1.2081								65.1416	2.02856					2.6516	4.08262
144.146	1.21032								65.2012	1.76015					2.65369	4.07823
144.278	1.20993								65.2607	1.70423					2.65635	4.08106
144.399	1.20891								65.3213	1.56527					2.65836	4.08277
144.531	1.20882								65.375	1.66342					2.66081	4.09287
144.689	1.2085								65.4375	1.64614					2.66481	4.10495
144.846	1.21026								65.5146	1.82401					2.66683	4.10895
144.998	1.21129								65.5674	1.78254					2.66928	4.11151
145.15	1.21179								65.6279	1.97528					2.67213	4.12005
145.293	1.21208								65.7197	1.84395					2.67447	4.1264
145.419	1.21089								65.7744	1.36734					2.67688	4.1269
145.541	1.21029								65.834	1.89189					2.67953	4.13201
145.658	1.20955								65.9258	1.68303					2.68226	4.13916
145.785	1.20882								65.9814	2.23574					2.68464	4.14432
145.942	1.20916								66.043	1.96436					2.68725	4.14676
146.089	1.20994								66.0967	1.78223					2.68954	4.14518
146.232	1.21042								66.1563	2.35627					2.69184	4.159
146.379	1.21091								66.2168	1.86546					2.69532	4.16541
146.541	1.212								66.2783	1.8929					2.69773	4.16976
146.698	1.21229								66.335	1.68422					2.70023	4.17758
146.841	1.21295								66.3994	1.80797					2.70422	4.18878
146.973	1.21293								66.4746	1.69058					2.70612	4.19241
147.099	1.21247								66.5273	1.73575					2.70857	4.19434
147.221	1.21195								66.5869	1.60819					2.71091	4.19915
147.353	1.21109								66.6826	1.58746					2.71325	4.21208
147.49	1.21083								66.7344	1.5796					2.7157	4.21378
147.632	1.21075								66.7959	1.6987					2.7189	4.22247
147.8	1.21128								66.8857	1.75973					2.72136	4.22829
147.952	1.21399								66.9414	1.80278					2.72341	4.23091
148.094	1.21435								67	1.71155					2.72594	4.23702
148.221	1.2137								67.0586	1.7749					2.72812	4.24122
148.358	1.21373								67.1191	1.65583					2.73053	4.24849
148.5	1.21304								67.1846	1.6676					2.7341	4.25511
148.637	1.21308								67.2363	1.66499					2.73647	4.2608
148.789	1.21366								67.291	1.72771					2.73892	4.26877
148.932	1.21333								67.3516	1.76616					2.74304	4.27661
149.074	1.21349								67.4434	1.82057					2.74549	4.28366
149.211	1.21333								67.498	2.09759					2.74795	4.29066
149.348	1.21403								67.5586	2.03629					2.75044	4.29538
149.48	1.21384								67.6328	1.96636					2.75258	4.29994
149.617	1.21362								67.6953	1.89687					2.75495	4.30824
149.749	1.21394								67.751	2.07351					2.75732	4.32178
149.876	1.21371								67.8477	2.17119					2.75974	4.32938
150.008	1.21366								67.9062	1.92635					2.76223	4.33656
150.16	1.21398								67.958	2.04573					2.765	4.33988
150.317	1.21477								68.0137	2.06156					2.76777	4.34312
150.475	1.21554								68.0732	1.9408					2.76987	4.36038
150.632	1.21668								68.1338	2.01164					2.7726	4.36733
150.774	1.21667								68.209	1.18866					2.77457	4.36977
150.896	1.2163								68.2705	1.05772					2.77707	4.38361
151.018	1.21577								68.3271	1.01291					2.78122	4.39313
151.139	1.21506								68.3887	1.05079					2.78443	4.40032
151.266	1.21491								68.4434	1.02959					2.78665	4.40412
151.413	1.21463								68.5049	0.99751					2.78894	4.41711
151.576	1.21559								68.583	1.08394					2.79127	4.41984
151.723	1.21637								68.6348	0.94031					2.79365	4.43441
151.87	1.2172								68.6934	0.89892					2.79602	4.44547
152.023	1.2178								68.7852	0.91967					2.7984	4.44932
152.175	1.21886								68.8516	0.88467					2.80077	4.45321
152.312	1.21886								68.9189	0.90255					2.80366	4.47229
152.444	1.21896								68.9727	0.9168					2.80556	4.47851
152.576	1.2191								69.0303	1.00826					2.80797	4.49797
152.708	1.21826								69.0879	1.33737					2.81134	4.50917
152.84	1.2175								69.1641	1.43285					2.81391	4.51862
152.977	1.21796								69.2197	1.46844					2.81636	4.53327
153.124	1.21786								69.2803	1.44527					2.81905	4.53694
153.286	1.21782								69.3486	1.47102					2.82099	4.5382
153.444	1.21987								69.3955	1.42023					2.82455	4.55291
153.581	1.22054								69.4561	1.38127					2.82697	4.56208
153.702	1.21991								69.5439	1.34286					2.82942	4.57203
153.839	1.21954								69.6045	1.34014					2.83179	4.57362
153.987	1.21997								69.6641	1.32431					2.83444	4.58224
154.119	1.21955								69.7246	1.32562					2.83654	4.60063
154.271	1.21965								69.7793	1.27667					2.83907	4.60127
154.418	1.22059								69.8643	1.2388					2.84216	4.61883
154.565	1.22081								69.916	1.21987					2.84429	4.63273
154.702	1.22079								69.9707	1.23946					2.84671	4.64596
154.839	1.22091								70.0303	1.25067					2.85007	4.66124
154.966	1.2204								70.1094	1.27144					2.85197	4.66956
155.103	1.21976								70.1621	1.27206					2.85439	4.68658
155.25	1.22046								70.2246	1.25495					2.85846	4.67346
155.382	1.22047								70.2969	1.24053					2.86099	4.69037
155.514	1.22051								70.3535	1.2429					2.86428	4.70154
155.662	1.22041								70.4121	1.21775					2.86641	4.70135
155.834	1.22129								70.4902	1.19527					2.86891	4.70945
155.991	1.22281								70.5449	1.19131					2.87112	4.72112
156.144	1.22373								70.6045	1.20038					2.87354	4.75508
156.276	1.22392								70.6816	1.2631					2.87591	4.7688
156.397	1.22251								70.7354	1.27329					2.87825	4.75955
156.514	1.22206								70.7979	1.30488					2.88094	4.77034
156.636	1.22157								70.8867	1.30431					2.88303	4.7814
156.768	1.22046								70.9443	1.37479					2.88545	4.77579
156.91	1.22047								71.0107	1.46906					2.88936	4.77903
157.083	1.22188								71.0645	1.47					2.89135	4.76912
157.24	1.2228								71.1191	1.39006					2.8938	4.78275
157.382	1.22404								71.1787	1.39311					2.89712	4.75952
157.529	1.22424								71.2666	1.82343					2.89969	4.75699
157.671	1.22414								71.3252	1.81139					2.90302	4.76703
157.803	1.2238								71.3848	1.73858					2.90511	4.76503
157.94	1.2236								71.4502	1.75321					2.90757	4.78514
158.072	1.22348														2.90974	4.78126
158.214	1.22359														2.91216	4.79258
158.352	1.22304														2.91457	4.75885
158.489	1.2238														2.91699	4.75042
158.636	1.22477														2.91952	4.76641
158.793	1.22409														2.92189	4.75263
158.95	1.22543														2.92403	4.74373
159.082	1.2261														2.92806	4.71446
159.199	1.22459														2.93071	4.71987
159.331	1.22416														2.93301	4.69609
159.478	1.22336														2.93578	4.67797
159.62	1.22445														2.93823	4.66105
159.778	1.22485														2.94231	4.60381
159.935	1.22476														2.94433	4.6207
160.077	1.22598														2.94674	4.57622
160.204	1.22564														2.94904	4.54661
160.321	1.22476														2.95141	4.5742
160.443	1.22322														2.95398	4.56904
160.559	1.22303														2.95624	4.55727
160.696	1.22202														2.95857	4.54734
160.833	1.22241														2.96091	4.53317
160.97	1.22346														2.96336	4.5318
161.123	1.2238														2.96625	4.52943
161.29	1.22494														2.96866	4.5219
161.458	1.22714														2.97104	4.50437
161.61	1.22751														2.97448	4.48959
161.747	1.22809														2.97642	4.48667
161.874	1.22695														2.97879	4.48295
161.996	1.22639														2.98188	4.45724
162.112	1.2251														2.98421	4.4566
162.249	1.22492														2.98655	4.44776
162.391	1.2252														2.98916	4.42966
162.559	1.22712														2.99133	4.42703
162.721	1.22787														2.99375	4.4118
162.863	1.22887														2.99711	4.39723
163.011	1.22873														2.99905	4.38763
163.148	1.22959														3.00146	4.37476
163.285	1.22931														3.00483	4.36803
163.417	1.22883														3.00677	4.34931
163.559	1.22822														3.00934	4.3324
163.701	1.22971														3.01318	4.30408
163.843	1.22984														3.01528	4.29996
163.985	1.22973														3.01757	4.28679
164.127	1.23065														3.02109	4.26051
164.274	1.23023														3.02299	4.25542
164.427	1.23117														3.02532	4.24808
164.559	1.23071														3.02837	4.24735
164.675	1.23019														3.03066	4.25426
164.802	1.22954														3.03312	4.24439
164.949	1.22894														3.03589	4.24016
165.112	1.22995														3.03771	4.23272
165.264	1.23125														3.0402	4.21682
165.416	1.23174														3.04444	4.20755
165.559	1.23154														3.04677	4.20008
165.685	1.23136														3.04919	4.1949
165.807	1.23049														3.05172	4.18607
165.929	1.23001														3.05385	4.17847
166.051	1.22927														3.05615	4.17111
166.203	1.23002														3.05983	4.15953
166.36	1.23089														3.06228	4.15489
166.503	1.2316														3.06474	4.14975
166.645	1.23188														3.06691	4.14359
166.807	1.23222														3.06932	4.1375
166.964	1.23331														3.07178	4.13243
167.112	1.23378														3.07467	4.1255
167.238	1.23386														3.07708	4.11884
167.37	1.23343														3.07957	4.11382
167.492	1.23268														3.08222	4.10895
167.624	1.23256														3.08417	4.09575
167.761	1.23149														3.08658	4.0934
167.903	1.23147														3.09061	4.08415
168.066	1.23318														3.09318	4.07945
168.228	1.23352														3.09556	4.07644
168.365	1.23414														3.09861	4.06811
168.492	1.23365														3.10106	4.06181
168.624	1.23337														3.10359	4.05502
168.756	1.23237														3.10577	4.04872
168.893	1.23296														3.10822	4.03534
169.045	1.23365														3.1106	4.02347
169.192	1.23456														3.11333	4.00425
169.335	1.23429														3.11542	3.9844
169.477	1.23412														3.11768	3.97526
169.614	1.23339														3.12171	3.97495
169.746	1.23361														3.12389	3.9777
169.878	1.23375														3.12603	3.9803
170.02	1.2339														3.129	3.98884
170.142	1.23303														3.13137	3.99501
170.274	1.23313														3.13366	4.00227
170.426	1.23317														3.13643	4.01255
170.588	1.23414														3.1394	4.01408
170.74	1.23461														3.14154	4.02331
170.898	1.23584														3.14439	4.04271
171.045	1.23583														3.14716	4.06204
171.167	1.23463														3.14934	4.07552
171.289	1.23497														3.15203	4.09067
171.405	1.23346														3.154	4.10393
171.532	1.23281														3.15642	4.11957
171.669	1.23236														3.16041	4.14951
171.832	1.23324														3.16243	4.16493
171.984	1.23483														3.16476	4.1802
172.131	1.23502														3.1675	4.20036
172.288	1.23513														3.16947	4.21275
172.451	1.23551														3.17185	4.23673
172.588	1.23526														3.17537	4.27331
172.725	1.23503														3.1785	4.29708
172.852	1.23525														3.18091	4.33174
172.974	1.2347														3.18321	4.36723
173.101	1.23395														3.18566	4.40117
173.238	1.23433														3.18835	4.42157
173.39	1.234														3.19084	4.45412
173.542	1.23419														3.19274	4.4824
173.715	1.23527														3.19508	4.51435
173.857	1.23609														3.19911	4.56644
173.984	1.23546														3.20172	4.59612
174.116	1.23527														3.2041	4.63517
174.253	1.23499														3.20647	4.66465
174.39	1.23451														3.20912	4.71302
174.537	1.23401														3.21114	4.76247
174.694	1.23582														3.21387	4.82331
174.836	1.23515														3.21593	4.85185
174.978	1.23536														3.21921	4.90549
175.11	1.23525														3.22162	4.94381
175.237	1.23488														3.22384	4.98066
175.369	1.23461														3.22618	5.03151
175.511	1.23456														3.23013	5.07401
175.643	1.23478														3.23235	5.1478
175.775	1.23443														3.23444	5.17887
175.922	1.23447														3.23726	5.21816
176.09	1.23424														3.23915	5.22655
176.252	1.23523														3.24153	5.26571
176.41	1.23647														3.24497	5.26899
176.547	1.23611														3.24711	5.30829
176.668	1.23591														3.24928	5.34537
176.79	1.23604														3.25293	5.32871
176.912	1.23463														3.25566	5.35248
177.039	1.23342														3.25902	5.43319
177.171	1.23307														3.26155	5.43271
177.344	1.2335														3.2638	5.44363
177.501	1.23427														3.26622	5.44169
177.648	1.23466														3.26844	5.46727
177.79	1.23537														3.27085	5.46261
177.942	1.23532														3.2733	5.53043
178.074	1.23496														3.27698	5.61726
178.216	1.23511														3.27924	5.64884
178.348	1.2347														3.28193	5.6001
178.485	1.23508														3.28395	5.59048
178.623	1.23453														3.28636	5.59281
178.754	1.23422														3.2887	5.57884
178.897	1.23359														3.29143	5.61836
179.039	1.2337														3.29364	5.56409
179.201	1.23484														3.2959	5.52092
179.338	1.23481														3.29962	5.49134
179.46	1.23447														3.30215	5.4898
179.592	1.2336														3.30432	5.55833
179.734	1.233														3.30705	5.4779
179.881	1.23299														3.30895	5.51325
180.028	1.23385														3.31141	5.50444
180.186	1.23393														3.3158	5.50822
180.333	1.23428														3.31798	5.47124
180.465	1.23371														3.32035	5.3922
180.592	1.23354														3.32344	5.40985
180.719	1.23226														3.32573	5.37164
180.84	1.23148														3.32811	5.34205
180.983	1.23119														3.33048	5.36309
181.125	1.2317														3.33285	5.37104
181.262	1.23145														3.33523	5.28124
181.404	1.23152														3.33895	5.30521
181.571	1.2317														3.34136	5.29241
181.734	1.23258														3.34401	5.25148
181.886	1.23327														3.34599	5.19299
182.028	1.23338														3.3484	5.18206
182.155	1.23229														3.35082	5.16898
182.277	1.23088														3.35418	5.14322
182.399	1.22959														3.35675	5.10509
182.531	1.22875														3.35913	5.08608
182.668	1.22845														3.36182	5.06271
182.83	1.22822														3.36395	5.05251
182.987	1.22988														3.36629	5.04064
183.129	1.23016														3.36898	5.01492
183.272	1.22992														3.37104	4.9962
183.419	1.22939														3.37345	4.97517
183.561	1.23001														3.3767	4.96438
183.693	1.22942														3.37923	4.94105
183.83	1.22903														3.38125	4.9338
183.967	1.22779														3.38528	4.90174
184.109	1.22828														3.38746	4.88425
184.246	1.22831														3.38959	4.87716
184.378	1.22744														3.39316	4.84584
184.525	1.22761														3.39553	4.82853
184.683	1.22789														3.39795	4.81201
184.825	1.22804														3.40064	4.80456
184.952	1.2276														3.40269	4.79883
185.078	1.22647														3.40519	4.76789
185.221	1.22536														3.40796	4.75206
185.383	1.2259														3.41041	4.75655
185.53	1.22694														3.41282	4.73978
185.687	1.22716														3.41536	4.73099
185.83	1.22706														3.41868	4.71186
185.962	1.22621														3.42117	4.69957
186.088	1.22589														3.4239	4.68465
186.21	1.22506														3.42588	4.67423
186.332	1.22402														3.42841	4.67729
186.479	1.22437														3.4313	4.65857
186.631	1.22391														3.43356	4.64235
186.774	1.22397														3.43597	4.63327
186.916	1.22455														3.4387	4.63105
187.068	1.22418														3.44135	4.62668
187.23	1.22445														3.44373	4.61672
187.378	1.22496														3.44638	4.61459
187.52	1.22498														3.44863	4.59654
187.652	1.22427														3.45093	4.57766
187.773	1.22373														3.45441	4.57005
187.905	1.22293														3.45758	4.57263
188.037	1.2218														3.46019	4.57569
188.179	1.22163														3.4622	4.56569
188.342	1.22232														3.46462	4.5552
188.504	1.2225														3.46707	4.55511
188.641	1.22263														3.4698	4.5462
188.773	1.22182														3.4719	4.54144
188.905	1.22146														3.47412	4.53851
189.037	1.22009														3.4776	4.52577
189.164	1.22001														3.48041	4.52189
189.306	1.21993														3.48239	4.51187
189.448	1.21952														3.48512	4.50973
189.585	1.21972														3.48717	4.50247
189.727	1.21894														3.48959	4.48834
189.859	1.21878														3.49279	4.47899
190.001	1.21781														3.49509	4.47493
190.144	1.21801														3.4981	4.42642
190.291	1.21844														3.50083	4.44234
190.418	1.21806														3.50355	4.43607
190.55	1.21825														3.50577	4.43471
190.697	1.21769														3.50842	4.42653
190.849	1.21851														3.5104	4.42176
191.001	1.21862														3.51278	4.40946
191.149	1.21926														3.51618	4.41013
191.296	1.21937														3.51831	4.40604
191.423	1.21836														3.52053	4.39695
191.555	1.21707														3.52413	4.385
191.671	1.21634														3.52654	4.37978
191.803	1.21551														3.52892	4.38292
191.945	1.21545														3.53157	4.37743
192.108	1.21596														3.53367	4.37584
192.26	1.21674														3.53663	4.37149
192.397	1.21661														3.53952	4.36562
192.539	1.21678														3.54158	4.35974
192.697	1.2162														3.54384	4.35699
192.844	1.21627														3.54732	4.35159
192.986	1.21634														3.55001	4.3447
193.123	1.21615														3.55211	4.34282
193.255	1.2154														3.55587	4.32994
193.392	1.21533														3.55808	4.33113
193.524	1.21448														3.56049	4.32326
193.661	1.21409														3.56287	4.32406
193.798	1.21426														3.56524	4.3145
193.965	1.21523														3.56769	4.3062
194.113	1.21494														3.57055	4.30991
194.244	1.21491														3.57304	4.31031
194.382	1.21484														3.57636	4.30644
194.524	1.21468														3.57834	4.30514
194.676	1.21481														3.58071	4.30621
194.823	1.21477														3.58325	4.30884
194.965	1.21446														3.58586	4.30302
195.107	1.21386														3.58803	4.30346
195.234	1.21297														3.59017	4.30436
195.366	1.21278														3.59417	4.29808
195.508	1.21223														3.5965	4.29414
195.65	1.21184														3.5986	4.29521
195.803	1.21156														3.60133	4.29916
195.94	1.21152														3.60339	4.29823
196.072	1.21164														3.6058	4.29514
196.209	1.21027														3.60897	4.29462
196.366	1.21012														3.61126	4.29992
196.513	1.21001														3.61356	4.29924
196.665	1.20973														3.61735	4.29749
196.808	1.20927														3.61973	4.29448
196.94	1.20871														3.6219	4.29475
197.061	1.20801														3.62464	4.29631
197.188	1.20724														3.62654	4.28946
197.32	1.20539														3.62895	4.27476
197.457	1.20421														3.63235	4.21994
197.62	1.20387														3.63449	4.16338
197.772	1.20475														3.63667	4.12401
197.904	1.20416														3.6403	4.08958
198.051	1.20358														3.64303	4.07406
198.203	1.2036														3.64517	4.06046
198.35	1.20249														3.64774	4.0466
198.482	1.2015														3.64984	4.03997
198.625	1.20104														3.65226	4.03156
198.762	1.20048														3.65692	4.03441
198.894	1.19931														3.6595	4.03022
199.025	1.19806														3.66195	4.03331
199.157	1.19743														3.66425	4.03107
199.289	1.19672														3.66658	4.03198
199.452	1.19661														3.66899	4.03408
199.604	1.19696														3.67172	4.03447
199.736	1.19626														3.67374	4.03444
199.863	1.1956														3.67608	4.03795
200.005	1.19482														3.6788	4.0412
200.162	1.19459														3.68082	4.04407
200.31	1.19509														3.68332	4.04168
200.457	1.19448														3.68652	4.04924
200.594	1.19448														3.68862	4.05359
200.726	1.19431														3.69103	4.05626
200.853	1.19296														3.69495	4.05797
200.985	1.19219														3.69823	4.06191
201.106	1.19076														3.70061	4.06704
201.249	1.18965														3.70298	4.06933
201.406	1.19013														3.70551	4.07043
201.543	1.19062														3.70777	4.0762
201.68	1.18986														3.71011	4.07867
201.827	1.18946														3.71252	4.08039
201.984	1.18997														3.71485	4.08546
202.132	1.18952														3.71774	4.09119
202.279	1.18952														3.72059	4.09924
202.421	1.18928														3.72273	4.104
202.548	1.18837														3.7253	4.11126
202.67	1.18793														3.7274	4.12018
202.802	1.18721														3.72981	4.12331
202.928	1.18666														3.73357	4.13063
203.086	1.18612														3.73571	4.13704
203.238	1.1861														3.73907	4.1432
203.38	1.1861														3.74121	4.14378
203.517	1.18618														3.7435	4.1488
203.659	1.18526														3.74592	4.16037
203.806	1.18555														3.74861	4.16733
203.944	1.1859														3.7513	4.17112
204.091	1.18542														3.75355	4.1805
204.238	1.18609														3.75632	4.18987
204.38	1.18594														3.75854	4.19437
204.517	1.18489														3.76083	4.2024
204.654	1.18462														3.76427	4.20704
204.791	1.18443														3.76708	4.21982
204.943	1.18421														3.76918	4.22468
205.091	1.18394														3.77294	4.22873
205.217	1.18361														3.77512	4.22781
205.344	1.18234														3.77812	4.23156
205.486	1.18228														3.7805	4.23727
205.644	1.18205														3.78283	4.24109
205.801	1.18251														3.78521	4.26099
205.953	1.18261														3.78778	4.26925
206.095	1.1825														3.79027	4.27079
206.227	1.1821														3.79233	4.27584
206.349	1.18157														3.79502	4.28804
206.471	1.18023														3.79712	4.29527
206.598	1.17911														3.79961	4.30393
206.745	1.17791														3.80309	4.31316
206.902	1.17815														3.80551	4.32914
207.05	1.17896														3.80792	4.33286
207.192	1.17999														3.81077	4.33971
207.339	1.1781														3.81346	4.35216
207.501	1.17829														3.8156	4.35493
207.633	1.1787														3.81983	4.3656
207.806	1.17968														3.82236	4.37135
207.928	1.17975														3.82458	4.37821
208.05	1.17882														3.82695	4.38362
208.176	1.17741														3.8294	4.38459
208.298	1.17539														3.8317	4.39896
208.44	1.17545														3.83411	4.41083
208.582	1.17567														3.83641	4.41786
208.755	1.1753														3.83886	4.42422
208.902	1.17595														3.84258	4.44564
209.039	1.17563														3.84484	4.4584
209.171	1.17484														3.84729	4.46239
209.308	1.17417														3.84982	4.46703
209.445	1.17351														3.85192	4.48026
209.587	1.17306														3.85449	4.48535
209.735	1.1721														3.85734	4.49749
209.877	1.17282														3.86043	4.51273
210.014	1.17192														3.86296	4.53501
210.146	1.17068														3.86506	4.54136
210.283	1.16968														3.86755	4.53715
210.42	1.17045														3.86989	4.56224
210.567	1.16943														3.87242	4.58026
210.704	1.16881														3.87471	4.5828
210.831	1.16866														3.87701	4.58924
210.968	1.16811														3.88041	4.60281
211.12	1.16712														3.88314	4.61178
211.277	1.16762														3.88528	4.61187
211.43	1.16675														3.889	4.62339
211.577	1.16724														3.89125	4.6398
211.714	1.16701														3.89363	4.64721
211.841	1.16603														3.89604	4.66763
211.958	1.16408														3.89838	4.68645
212.079	1.16295														3.90182	4.69773
212.221	1.16222														3.90383	4.69744
212.379	1.16179														3.90609	4.69218
212.536	1.16161														3.90855	4.69971
212.673	1.16253														3.91124	4.71494
212.82	1.16183														3.91393	4.72111
212.978	1.16112														3.9163	4.73359
213.12	1.16161														3.91903	4.71675
213.252	1.16051														3.92121	4.71065
213.389	1.1594														3.9233	4.70529
213.521	1.15816														3.9269	4.70491
213.653	1.15791														3.92928	4.71364
213.785	1.15636														3.93169	4.71331
213.927	1.15529														3.9343	4.73634
214.074	1.15539														3.93699	4.74118
214.247	1.15493														3.93937	4.72555
214.394	1.15467														3.94344	4.71803
214.521	1.15494														3.94605	4.69725
214.647	1.15373														3.94839	4.71081
214.785	1.1523														3.95076	4.6945
214.927	1.15192														3.95353	4.69297
215.079	1.15213														3.95563	4.71387
215.231	1.15177														3.95812	4.68354
215.378	1.15078														3.96026	4.68013
215.52	1.15008														3.96271	4.67576
215.652	1.14898														3.96615	4.66373
215.784	1.14765														3.96825	4.65097
215.906	1.14627														3.97035	4.63632
216.048	1.14536														3.97403	4.62827
216.19	1.1445														3.97644	4.58746
216.322	1.14393														3.97874	4.57982
216.459	1.14238														3.98119	4.55445
216.612	1.14185														3.98436	4.53739
216.774	1.14179														3.9865	4.54932
216.931	1.14105														3.98891	4.53427
217.084	1.14072														3.99128	4.51441
217.211	1.14045														3.99374	4.51598
217.327	1.13708														3.99746	4.48824
217.449	1.13619														3.99971	4.47953
217.571	1.13479														4.00212	4.47859
217.703	1.13354														4.00442	4.47105
217.855	1.13304														4.00675	4.45963
218.033	1.13323														4.00929	4.43736
218.185	1.13211														4.01225	4.42893
218.332	1.13133														4.01459	4.42306
218.479	1.13108														4.01688	4.40769
218.616	1.12927														4.01973	4.3992
218.748	1.1279														4.02325	4.36555
218.885	1.12742														4.02535	4.35303
219.017	1.12548														4.02765	4.33519
219.154	1.12415														4.03002	4.31675
219.291	1.1228														4.03259	4.30881
219.428	1.1211														4.03536	4.29228
219.576	1.11987														4.03774	4.28136
219.733	1.11901														4.04019	4.27959
219.88	1.11918														4.04324	4.27406
220.002	1.11756														4.04545	4.27742
220.119	1.11465														4.04786	4.25956
220.256	1.11316														4.05064	4.25346
220.408	1.11182														4.05277	4.24381
220.56	1.10983														4.05507	4.22319
220.723	1.10856														4.05851	4.21546
220.875	1.10788														4.06128	4.20183
221.017	1.1051														4.0646	4.18231
221.144	1.10175														4.06714	4.17161
221.261	1.09753														4.06935	4.166
221.383	1.0921														4.07173	4.16144
221.52	1.08781														4.07406	4.14958
221.662	1.08457														4.07639	4.14037
221.804	1.08082														4.07885	4.12332
221.936	1.07737														4.08177	4.10468
222.093	1.07515														4.08419	4.09664
222.266	1.07341														4.08656	4.09701
222.428	1.07048														4.08929	4.09637
222.57	1.06791														4.09135	4.08912
222.702	1.0649														4.09376	4.08647
222.824	1.06068														4.09701	4.07617
222.946	1.05579														4.09927	4.07316
223.068	1.05221														4.10156	4.06773
223.205	1.04907														4.10544	4.05883
223.352	1.04544														4.10774	4.05285
223.519	1.04293														4.10991	4.05093
223.666	1.04102														4.11339	4.04394
223.809	1.03709														4.11585	4.03384
223.951	1.03299														4.1183	4.03488
224.093	1.02935														4.12075	4.03249
224.225	1.02559														4.12297	4.02732
224.367	1.0221														4.1253	4.01561
224.514	1.01729														4.12811	4.00558
224.656	1.0115														4.13009	3.99831
224.793	1.00522														4.13259	3.99041
224.925	0.99739														4.13571	3.97864
225.067	0.98822														4.13777	3.97085
225.214	0.9754														4.14022	3.9611
225.362	0.96029														4.14402	3.94562
225.488	0.94163														4.14671	3.93213
225.61	0.92003														4.1492	3.90975
225.747	0.90162														4.15182	3.89198
225.905	0.88668														4.15415	3.88782
226.062	0.87128														4.15621	3.8885
226.219	0.8547														4.15893	3.89134
226.367	0.83707														4.16095	3.89439
226.509	0.81466														4.16333	3.90115
226.636	0.78685														4.16657	3.91074
226.757	0.75781														4.16887	3.92011
226.874	0.72861														4.17116	3.92959
227.011	0.70069														4.17468	3.94261
227.163	0.67663														4.17737	3.95788
227.316	0.65295														4.17955	3.96956
227.453	0.63042														4.18276	3.99196
227.605	0.60844														4.18477	4.00349
227.767	0.58908														4.1881	4.02382
227.92	0.57145														4.19016	4.04454
228.057	0.55446														4.19249	4.06033
228.184	0.5396														4.1949	4.08079
228.31	0.5269														4.19776	4.10422
228.432	0.51473														4.19965	4.11868
228.569	0.50221														4.20203	4.13905
228.701	0.49007														4.20539	4.16918
228.853	0.4788														4.20808	4.19897
229.026	0.4663														4.21038	4.22365
229.183	0.45405														4.21314	4.24642
229.315	0.44088														4.21544	4.27314
229.447	0.4271														4.21762	4.29684
229.589	0.41267														4.21987	4.32635
229.726	0.39891														4.22229	4.35373
229.863	0.38555														4.22474	4.3883
230.011	0.3726														4.22771	4.42388
230.153	0.35425														4.23016	4.45488
230.295	0.33278														4.23241	4.49819
230.427	0.30848														4.23487	4.54222
230.559	0.28084														4.23792	4.5805
230.681	0.18036														4.24013	4.60671
230.823	0.0731														4.2425	4.63692
230.955	0.05382														4.24484	4.6793
231.082	0.05898														4.24757	4.76002
231.224	0.06202														4.24959	4.78509
231.376	0.06268														4.25224	4.81436
231.543	0.06187														4.25438	4.84424
231.696	0.06206														4.25683	4.89677
231.848	0.06156														4.26004	4.95477
231.98	0.06218														4.26225	5.0161
232.102	0.06209														4.26455	5.05596
232.218	0.06134														4.26834	5.06938
232.34	0.06198														4.2708	5.10315
232.472	0.06164														4.27293	5.15329
232.624	0.06195														4.27658	5.23603
232.787	0.06192														4.27883	5.25161
232.939	0.06213														4.28124	5.31982
233.081	0.06234														4.28362	5.34405
233.244	0.06223														4.28603	5.42905
233.396	0.06192														4.28833	5.43768
233.533	0.06267														4.29126	5.42739
233.665	0.06209														4.29312	5.51859
233.797	0.06187														4.29557	5.61132
233.924	0.06193														4.29885	5.57893
234.056	0.06228														4.30154	5.61273
234.193	0.062														4.304	5.71623
234.345	0.06281														4.3072	5.66927
234.507	0.06309														4.3093	5.64502
234.665	0.06214														4.31203	5.68051
234.792	0.06236														4.31448	5.63007
234.919	0.06173														4.31634	5.59607
															4.31876	5.55578
															4.32279	5.53882
															4.3254	5.48202
															4.32778	5.47329
															4.33015	5.47263
															4.33284	5.55893
															4.3349	5.54814
															4.33755	5.56685
															4.33961	5.58484
															4.34206	5.52901
															4.34598	5.53272
															4.34867	5.51814
															4.35108	5.54067
															4.35397	5.53882
															4.35635	5.54207
															4.35912	5.49079
															4.36113	5.43092
															4.36347	5.37452
															4.36584	5.3458
															4.36885	5.3163
															4.37126	5.31474
															4.37372	5.29912
															4.37656	5.2572
															4.37929	5.20424
															4.38143	5.17249
															4.384	5.15826
															4.38677	5.1453
															4.38919	5.12237
															4.39207	5.08884
															4.39445	5.07532
															4.3969	5.04638
															4.39979	5.02257
															4.40248	4.98699
															4.40458	4.98403
															4.40842	4.96395
															4.4106	4.93859
															4.41293	4.92266
															4.41534	4.90869
															4.41776	4.89907
															4.42017	4.86579
															4.42306	4.85231
															4.42603	4.8377
															4.42876	4.8291
															4.43176	4.7955
															4.43378	4.77181
															4.4362	4.76443
															4.43849	4.75574
															4.4409	4.74844
															4.44352	4.74405
															4.44628	4.72964
															4.44866	4.7152
															4.45092	4.71285
															4.45361	4.71626
															4.45566	4.7117
															4.45812	4.69802
															4.46152	4.66909
															4.46476	4.66936
															4.4671	4.66661
															4.46936	4.66511
															4.47173	4.64638
															4.47414	4.63785
															4.47691	4.63349
															4.47889	4.62546
															4.4815	4.62111
															4.48463	4.60611
															4.48665	4.5969
															4.4891	4.59198
															4.49231	4.58953
															4.49436	4.58319
															4.49686	4.57496
															4.50022	4.56749
															4.5022	4.57317
															4.50509	4.56886
															4.50841	4.56569
															4.51066	4.56379
															4.51292	4.56291
															4.51569	4.56358
															4.51763	4.56188
															4.51996	4.56427
															4.52376	4.56088
															4.52606	4.55243
															4.52843	4.54944
															4.53116	4.55203
															4.5331	4.55144
															4.53559	4.52921
															4.53896	4.5512
															4.54078	4.55187
															4.54386	4.54508
															4.54726	4.54408
															4.5498	4.54375
															4.55221	4.55166
															4.55494	4.55003
															4.5572	4.54417
															4.55925	4.53666
															4.56194	4.52828
															4.56396	4.51929
															4.56642	4.51839
															4.56966	4.5143
															4.57188	4.51091
															4.57417	4.5048
															4.57793	4.49979
															4.58034	4.49846
															4.58343	4.49661
															4.58581	4.50052
															4.58782	4.50584
															4.5902	4.51481
															4.59301	4.52577
															4.59511	4.5307
															4.59732	4.53461
															4.60096	4.53273
															4.60365	4.5291
															4.60583	4.52668
															4.60844	4.52385
															4.61046	4.51994
															4.61295	4.51265
															4.61671	4.50385
															4.61885	4.50348
															4.62209	4.49852
															4.62438	4.49399
															4.6266	4.4919
															4.62902	4.49065
															4.63179	4.48951
															4.63436	4.48893
															4.63669	4.49035
															4.63942	4.48437
															4.64176	4.48059
															4.64385	4.48391
															4.64737	4.48073
															4.64979	4.47732
															4.65224	4.47891
															4.65553	4.48166
															4.65754	4.48527
															4.66051	4.47883
															4.66305	4.46199
															4.6653	4.43728
															4.66795	4.36261
															4.67104	4.299
															4.67301	4.27635
															4.67535	4.25459
															4.67808	4.22597
															4.6801	4.22735
															4.68259	4.21694
															4.68576	4.2092
															4.68778	4.20452
															4.69023	4.20139
															4.69375	4.18941
															4.69613	4.19485
															4.69846	4.19243
															4.7021	4.18999
															4.70447	4.1928
															4.70685	4.18964
															4.70938	4.18892
															4.71167	4.18969
															4.71389	4.19438
															4.71662	4.19686
															4.71927	4.2011
															4.72173	4.20519
															4.72584	4.21159
															4.72829	4.20839
															4.73079	4.21458
															4.7332	4.218
															4.73534	4.22345
															4.73779	4.22025
															4.74111	4.22971
															4.74309	4.23505
															4.74551	4.23523
															4.7478	4.2387
															4.75053	4.24397
															4.75259	4.24495
															4.75524	4.24948
															4.75734	4.25058
															4.75979	4.25278
															4.76319	4.2592
															4.76521	4.25891
															4.76747	4.26157
															4.77182	4.27042
															4.77408	4.27645
															4.77684	4.28081
															4.77882	4.28214
															4.78171	4.29041
															4.78357	4.29483
															4.7863	4.29899
															4.78852	4.30678
															4.79085	4.3089
															4.79434	4.31283
															4.79707	4.3103
															4.79916	4.31969
															4.80189	4.31551
															4.80379	4.3128
															4.80621	4.31234
															4.80957	4.31846
															4.81171	4.32175
															4.81392	4.32938
															4.81812	4.36077
															4.82112	4.37329
															4.82354	4.37304
															4.82623	4.38089
															4.8284	4.38746
															4.83066	4.39592
															4.83303	4.40602
															4.83549	4.41692
															4.83794	4.42216
															4.84087	4.44027
															4.84316	4.44253
															4.84566	4.45126
															4.84886	4.46353
															4.85088	4.46416
															4.85329	4.47327
															4.8561	4.47997
															4.8582	4.4907
															4.86125	4.49707
															4.86406	4.50718
															4.86679	4.52235
															4.86876	4.52859
															4.87154	4.53094
															4.87355	4.54416
															4.876	4.55189
															4.87957	4.56095
															4.88194	4.56466
															4.88439	4.57238
															4.88831	4.58076
															4.89033	4.59145
															4.89298	4.6134
															4.89504	4.61435
															4.89737	4.6197
															4.9003	4.61851
															4.90276	4.59044
															4.90517	4.60153
															4.9077	4.60075
															4.91055	4.62477
															4.91332	4.66068
															4.91538	4.68077
															4.91854	4.69772
															4.92064	4.67163
															4.92309	4.68432
															4.92586	4.69489
															4.92831	4.69664
															4.93089	4.70812
															4.93382	4.71396
															4.93611	4.70245
															4.93904	4.7018
															4.94145	4.69624
															4.94382	4.72022
															4.94628	4.76794
															4.94881	4.80472
															4.95107	4.82397
															4.95332	4.82868
															4.9572	4.81908
															4.95953	4.81283
															4.96167	4.8117
															4.96524	4.8193
															4.96761	4.82413
															4.96998	4.8195
															4.97228	4.81966
															4.97469	4.81327
															4.9777	4.81842
															4.98007	4.80891
															4.98245	4.84251
															4.98478	4.81148
															4.98743	4.79165
															4.98953	4.80115
															4.99198	4.81538
															4.99594	4.77421
															4.99796	4.76072
															5.00037	4.77095
															5.0033	4.73398
															5.00551	4.70495
															5.00789	4.71208
															5.01066	4.69283
															5.01331	4.64546
															5.0164	4.61702
															5.01853	4.61694
															5.02095	4.62251
															5.02364	4.60573
															5.02593	4.5939
															5.02803	4.58341
															5.03048	4.56854
															5.03393	4.54304
															5.03638	4.52832
															5.03891	4.51155
															5.04283	4.48937
															5.04485	4.47812
															5.0473	4.47645
															5.04951	4.46564
															5.05185	4.45233
															5.05466	4.43106
															5.05723	4.42898
															5.05961	4.41448
															5.06198	4.40104
															5.06479	4.38753
															5.06677	4.38574
															5.06914	4.3758
															5.07259	4.35481
															5.07512	4.34362
															5.07757	4.32771
															5.08038	4.30316
															5.0822	4.29586
															5.08461	4.28981
															5.08833	4.27799
															5.09063	4.26794
															5.09352	4.24865
															5.09609	4.23451
															5.09838	4.22871
															5.1008	4.2146
															5.10341	4.20147
															5.10578	4.19174
															5.10788	4.17801
															5.11188	4.16837
															5.11378	4.1633
															5.11623	4.15761
															5.11951	4.14508
															5.12153	4.13737
															5.12395	4.13169
															5.12739	4.11911
															5.1294	4.11078
															5.13225	4.10497
															5.13487	4.09541
															5.13708	4.08532
															5.13953	4.08073
															5.14218	4.07188
															5.1448	4.06573
															5.14725	4.06055
															5.15006	4.05284
															5.15255	4.04819
															5.15524	4.0388
															5.15805	4.03111
															5.16027	4.02445
															5.16264	4.01826
[truncated: 16,607 more rows]

## Sheet: Figure 4
	4b				4c										4d							4e			4f							4g							4h
Strain (%)	Stress (MPa)	Strain (%)	Resistance (ohm)		Temperature(︒C)	Storage modulus	Loss modulus (Pa)	Temperature(︒C)	Storage modulus (Pa)	Loss modulus (Pa)			Strain (%)	Stress(MPa)	Strain (%)	Stress(MPa)	Strain (%)	Stress(MPa)	Strain (%)	Stress(MPa)		Strain (%)	R/R0		Cycles	R/R0		4h		12h		24h			Solid flexible conductor			Hydrogel conductor	Plasticized conductor		This work		This work
0.002	0.04266	0	2.11474		10.778	193156	260340	10.777	28665.5	10834.4			0	-0.00148	0	0.00243	0	0.00281	0	0.00162		2.619	1.00073		0	1		Strain (%)	Stress(MPa)	Strain (%)	Stress(MPa)	Strain (%)	Stress (MPa)		Strain (%)	Conductivity (S/cm)	Strain (%)	Conductivity (S/cm)	Strain (%)	Conductivity (S/cm)	Strain (%)	Conductivity (S/cm)	Strain (%)	Conductivity (S/cm)
0.013	0.04237	0.148297	2.11493		11.308	190199	254136	11.317	28257.3	10685.8			0.31	0.02382	0.231	0.01397	0.247	0.01297	0.279	0.01447		5.239	1.00071		0.03164	1.00006		0	0.00797	0.003	0.00162	0	0.00268		580	500	275	0.012	200	0.001	249	11574	720	9382
0.052	0.06206	0.254486	2.11537		11.848	185020	247855	11.887	27998.6	10479.3			1.353	0.13429	1.198	0.08982	1.142	0.06957	1.347	0.09589		7.858	1.00075		0.06327	0.99979		0.435	0.02508	0.328	0.01237	0.554	0.01486		10	2000	550	0.00033	239	0.002
0.1	0.0998	0.362512	2.11539		12.371	180051	242120	12.401	27759.7	10348.7			2.658	0.27513	2.4	0.21562	2.277	0.16528	2.72	0.21864		10.478	1.00083		0.09491	0.9994		1.537	0.05972	1.125	0.04093	1.935	0.05594		2	11000	600	0.00045	80	1800
0.15	0.13894	0.536438	2.11542		12.894	176265	234882	12.937	27515.1	10242.8			3.983	0.42482	3.638	0.33067	3.45	0.25708	4.126	0.32817		13.097	1.00077		0.12655	1		2.607	0.08899	1.977	0.07257	3.33	0.09403		0	45000	660	0.012
0.194	0.16883	0.640808	2.11569		13.402	171156	229543	13.419	27283.1	10039.5			5.271	0.54959	4.807	0.38932	4.585	0.32927	5.486	0.40757		15.716	1.0008		0.15819	0.99989		3.72	0.12396	2.846	0.10146	4.786	0.13355
0.241	0.18985	0.756146	2.11588		13.928	166528	222704	13.931	27088.3	9902.91			6.5	0.64448	5.956	0.42118	5.67	0.38358	6.786	0.46113		18.336	1.00084		0.18985	0.99955		4.825	0.15368	3.693	0.12412	6.228	0.16616
0.287	0.20759	0.88247	2.11546		14.435	161762	216725	14.421	26734.6	9701.5			7.696	0.7216	7.091	0.45764	6.745	0.42305	8.049	0.50155		20.955	1.00086		0.22149	1.00066		5.881	0.17992	4.526	0.14345	7.628	0.18953
0.332	0.22601	0.97218	2.11547		14.96	157391	210790	14.943	26713.8	9560.9			8.884	0.7927	8.199	0.49194	7.798	0.46184	9.286	0.53722		23.575	1.00093		0.25313	1.00007		6.923	0.20369	5.339	0.16021	8.982	0.20944
0.378	0.24051	1.11682	2.11549		15.478	152047	204722	15.467	26526.2	9390.66			10.059	0.86193	9.282	0.5235	8.827	0.49457	10.519	0.56588		26.194	1.00103		0.28477	0.9995		7.946	0.22392	6.117	0.1752	10.307	0.22827					4i
0.425	0.25004	1.22485	2.11564		15.979	147249	198939	15.984	26247.1	9208.96			11.211	0.92394	10.353	0.56349	9.849	0.52022	11.748	0.59364		28.813	1.00031		0.31637	1.00038		8.952	0.24268	6.889	0.18842	11.624	0.2459			Ag/AuNWs SBS	AgNWs TPU	AuNPs PU	Ag NWs/PU	Ag flakes VegPU	This work
0.475	0.26284	1.33104	2.11584		16.482	143004	192995	16.494	25998.6	9132.27			12.347	0.98197	11.403	0.60471	10.835	0.54941	12.952	0.61992		31.433	1.0001		0.34801	1.00025		9.936	0.26153	7.667	0.20167	12.949	0.26272
0.528	0.27943	1.44456	2.11571		17.001	138268	187753	17.006	25778.7	8851.39			13.49	1.03274	12.429	0.63646	11.818	0.57171	14.134	0.64177		34.052	1.00008		0.37965	0.99967		10.921	0.27878	8.447	0.21514	14.284	0.27624		Strain-insensitivity (%)	20	20	20	67	26	200
0.575	0.29207	1.59102	2.11571		17.515	133808	181316	17.498	25624.3	8841.19			14.598	1.07856	13.452	0.65942	12.797	0.59199	15.283	0.66098		36.672	1.0001		0.41128	0.99956		11.919	0.2952	9.231	0.22714	15.596	0.28923		Durability	No	No	Yes	Yes	Yes	Yes
0.616	0.29993	1.69355	2.11581		17.976	129319	176279	18.035	25409.4	8661.33			15.709	1.11418	14.498	0.68077	13.787	0.61882	16.461	0.67986		39.291	0.99988		0.44292	0.99922		12.918	0.31059	10.014	0.2387	16.875	0.30349		self-healing ability	No	No	No	No	No	Yes
0.657	0.30607	1.81987	2.11546		18.545	124280	169835	18.544	25280.3	8521.4			16.821	1.14599	15.536	0.70045	14.777	0.63893	17.652	0.69855		41.91	0.99977		0.47459	0.99968		13.913	0.32815	10.783	0.25066	18.15	0.3164		conductivity (S/cm)	72600	3668	11000	8152	12833	9382
0.701	0.31098	1.95536	2.11521		19.01	120873	165205	18.987	25061.5	8336.38			17.948	1.18325	16.577	0.71484	15.763	0.66074	18.847	0.71945		44.53	0.99965		0.50623	0.99942		14.908	0.34577	11.539	0.26066	19.438	0.32928		Stretchability	840	230	115	750	330	720
0.743	0.32049	2.05057	2.11539		19.507	116257	159851	19.525	24857.4	8194.77			19.076	1.21725	17.615	0.72517	16.739	0.68295	20	0.73387		47.149	0.99958		0.53789	0.99908		15.885	0.36236	12.297	0.26956	20.736	0.34048
0.787	0.32933	2.1659	2.11613		20.037	111385	154716	20.021	24612.7	8107.4			20.203	1.2484	18.653	0.7356	17.718	0.70013	21.182	0.75003		49.769	1.00001		0.56953	0.9993		16.859	0.37807	13.075	0.28179	22.029	0.35201
0.834	0.33833	2.29956	2.11614		20.508	107271	150201	20.543	24428.5	7931.25			21.331	1.27627	19.673	0.74653	18.686	0.72031	22.361	0.76814		52.388	1.00222		0.60114	1.00038		17.857	0.39443	13.828	0.29022	23.313	0.36402
0.878	0.34372	2.41124	2.11608		21.045	103568	144727	21.057	24240.9	7842.95			22.426	1.29338	20.711	0.76157	19.662	0.73828	23.509	0.78366		55.007	1.00573		0.63281	1.00047		18.863	0.40945	14.584	0.30055	24.61	0.37559
0.922	0.34726	2.52292	2.11659		21.545	99661.1	139786	21.561	24147.3	7806.96			23.529	1.31519	21.73	0.77566	20.648	0.75441	24.662	0.7974		57.627	1.00838		0.66444	1.00137		19.858	0.42383	15.359	0.31062	25.917	0.38696
0.964	0.35406	2.66391	2.11618		22.053	95783.5	135608	22.054	23857.2	7549.38			24.669	1.33516	22.772	0.79488	21.638	0.77661	25.836	0.80988		60.246	1.01001		0.69608	1.00184		20.853	0.43813	16.128	0.3208	27.178	0.39958
1.003	0.358	2.7701	2.11581		22.581	91972.2	131213	22.579	23549.4	7413.07			25.768	1.35123	23.806	0.81354	22.646	0.7944	27.023	0.8231		62.866	1.01093		0.72772	1.00074		21.855	0.45576	16.884	0.33094	28.443	0.40945
1.044	0.36127	2.9184	2.11568		23.103	88472.9	126773	23.085	23542.3	7283.45			26.888	1.37163	24.851	0.83155	23.628	0.80896	28.197	0.83678		65.485	1.01526		0.75935	1.00129		22.847	0.46929	17.637	0.34081	29.736	0.41949
1.088	0.36829	3.03373	2.11572		23.604	84519.7	122863	23.61	23322.9	7226.51			28.019	1.38632	25.9	0.85829	24.601	0.82591	29.371	0.85026		68.104	1.01927		0.79099	1.00169		23.828	0.4798	18.409	0.34941	31.043	0.43212
1.129	0.37276	3.13077	2.11529		24.088	81690.4	118867	24.078	23202.7	7128.84			29.155	1.40085	26.927	0.89862	25.548	0.8351	30.557	0.86135		70.724	1.02289		0.82263	1.00152		24.783	0.49104	19.184	0.35973	32.346	0.44139
1.169	0.37987	3.24613	2.11458		24.6	78433.2	114785	24.612	23136.7	7034.42			30.27	1.41127	27.939	0.93022	26.527	0.85084	31.715	0.87023		73.343	1.02451		0.8543	1.0009		25.782	0.50447	19.95	0.3685	33.648	0.45265
1.213	0.38655	3.39075	2.11412		25.132	75282.9	111011	25.113	22967.6	6782.15			31.37	1.42056	28.962	0.9549	27.52	0.86855	32.872	0.8788		75.963	1.02187		0.88593	1.0014		26.781	0.51614	20.714	0.37716	34.95	0.46268
1.262	0.39431	3.49145	2.11368		25.64	72069.6	106953	25.641	22784.2	6627.64			32.477	1.43716	29.993	0.97884	28.503	0.88018	34.029	0.88689		78.582	1.02265		0.91754	1.00166		27.761	0.52773	21.489	0.38713	36.225	0.47138
1.312	0.4032	3.60497	2.11294		26.142	69352.9	103562	26.152	22770.9	6482.94			33.609	1.44846	31.027	1.00067	29.472	0.89607	35.211	0.89772		81.201	1.02383		0.94918	1.00084		28.76	0.53876	22.248	0.39537	37.504	0.48127
1.359	0.40962	3.76609	2.11158		26.669	66635.4	100327	26.654	22571.1	6382.19			34.724	1.45626	32.054	1.0193	30.462	0.90914	36.381	0.90579		83.821	1.02469		0.98081	1.0014		29.751	0.54822	23.009	0.404	38.797	0.48878
1.403	0.41405	3.87961	2.11111		27.186	63780.1	96900.5	27.161	22292.2	6212.34			35.832	1.46168	33.095	1.03698	31.451	0.92052	37.572	0.91439		86.44	1.02543		1.01245	1.00145		30.732	0.56019	23.767	0.41153	40.09	0.49776
1.441	0.41971	3.99129	2.11067		27.681	61105	93646.6	27.634	22142.7	6198.58			36.959	1.46938	34.122	1.05414	32.424	0.9358	38.754	0.92081		89.06	1.02695		1.04409	1.00185		31.706	0.56813	24.537	0.41932	41.388	0.50852
1.478	0.42115	4.10663	2.11042		28.191	58554.4	90239.2	28.162	22033.5	5805.22			38.075	1.48048	35.134	1.06993	33.382	0.94356	39.903	0.92523		91.679	1.02834		1.07573	1.00087		32.701	0.57908	25.303	0.42851	42.681	0.51638
1.516	0.42165	4.21098	2.11002		28.69	56416.9	87690.9	28.684	21969	5978.51			39.182	1.48708	36.168	1.08395	34.371	0.95537	41.064	0.93227		94.299	1.02965		1.10736	1.00104		33.699	0.58822	26.07	0.43653	43.974	0.52567
1.557	0.42456	4.32634	2.1091		29.208	53725.8	84478.9	29.143	21877	5833.26			40.273	1.49377	37.214	1.09919	35.368	0.96967	42.251	0.93708		96.918	1.03198		1.139	1.00071		34.702	0.59817	26.839	0.44397	45.253	0.5363
1.601	0.42607	4.43984	2.1087		29.708	51681.4	81586.6	29.725	21527.9	5817.88			41.401	1.49765	38.248	1.11432	36.358	0.97938	43.412	0.94128		99.537	1.0337		1.17064	1.00054		35.7	0.60571	27.595	0.45256	46.523	0.54315
1.648	0.43638	4.54421	2.10821		30.195	49212	79039.6	30.218	21520.5	5606.08			42.532	1.5057	39.297	1.12872	37.341	0.99296	44.582	0.94638		102.157	1.03517		1.20234	1.00011		36.685	0.61053	28.354	0.45943	47.807	0.55071
1.698	0.44619	4.65589	2.10777		30.69	47426.9	76296.6	30.731	21236.9	5484.22			43.664	1.51535	40.342	1.14221	38.324	1.00471	45.764	0.95186		104.776	1.03694		1.23394	1.00017		37.662	0.61931	29.115	0.46735	49.105	0.56135
1.745	0.45375	4.82067	2.107		31.196	45427.8	73646.5	31.219	21298.5	5429.97			44.795	1.52062	41.391	1.15404	39.299	1.01176	46.959	0.95775		107.396	1.03898		1.26558	0.99997		38.646	0.6278	29.89	0.47519	50.398	0.57053
1.792	0.45598	4.93051	2.1064		31.679	43568.5	71320.7	31.721	21186.5	5327.77			45.919	1.5254	42.388	1.16312	40.282	1.02337	48.125	0.96132		110.015	1.04107		1.29722	0.99969		39.623	0.63274	30.656	0.48165	51.7	0.58012
1.837	0.46076	5.04769	2.10619		32.22	41510.7	68703.5	32.226	20910	5344.04			47.022	1.52842	43.404	1.17392	41.24	1.02848	49.274	0.96305		112.634	1.04358		1.32889	0.99918		40.615	0.64267	31.431	0.48982	52.993	0.58787
1.878	0.46236	5.18318	2.1061		32.706	40041.4	66430.2	32.711	21057.1	5164.41			48.146	1.52542	44.438	1.18495	42.219	1.03628	50.439	0.96795		115.254	1.04593		1.36049	0.99991		41.606	0.64769	32.206	0.49819	54.286	0.59438
1.919	0.4641	5.28937	2.10566		33.219	38161.2	64190.8	33.201	20822.1	5157.63			49.245	1.52373	45.484	1.19722	43.199	1.05092	51.622	0.97139		117.873	1.04845		1.39216	0.99969		42.601	0.65571	32.97	0.50465	55.561	0.60277
1.961	0.46715	5.4047	2.10584		33.701	36534.5	62086.8	33.747	20939.3	5095.78			50.349	1.52765	46.507	1.20733	44.192	1.05761	52.791	0.97386		120.493	1.05109		1.42377	0.99945		43.593	0.66286	33.709	0.51137	56.84	0.61194
2.002	0.47009	5.53836	2.10602		34.25	35046.7	59847.4	34.222	20746.1	4891.08			51.448	1.53427	47.552	1.21955	45.168	1.06876	53.936	0.97694		123.112	1.0544		1.45537	0.9986		44.563	0.66662	34.482	0.518	58.142	0.61856
2.044	0.47183	5.64822	2.1055		34.75	33542.6	57925.2	34.735	20677.6	4922.93			52.588	1.54212	48.575	1.23044	46.136	1.07903	55.118	0.98005		125.731	1.05717		1.48701	0.99881		45.537	0.67515	35.245	0.52365	59.44	0.62613
2.088	0.47351	5.77271	2.10527		35.269	32096.6	55996.4	35.254	20541.2	4782.26			53.699	1.54314	49.591	1.23843	47.105	1.08492	56.301	0.98463		128.351	1.06018		1.51868	0.99925		46.532	0.68219	36.015	0.53172	60.733	0.63509
2.134	0.48109	5.90453	2.10524		35.761	30860.7	54145.1	35.752	20422	4696.46			54.794	1.54487	50.603	1.24607	48.095	1.09636	57.466	0.98811		130.97	1.06342		1.55031	0.99944		47.541	0.68778	36.773	0.53698	62.054	0.64434
2.182	0.48662	6.00706	2.1052		36.283	29647	52339.4	36.274	20374.2	4644.48			55.894	1.54415	51.648	1.25481	49.091	1.10696	58.623	0.98967		133.59	1.06704		1.58195	0.99916		48.536	0.69382	37.548	0.54557	63.329	0.64971
2.234	0.49502	6.12058	2.10508		36.778	28346.9	50606.1	36.789	20367	4549.52			57.029	1.55238	52.697	1.26742	50.074	1.11407	59.806	0.99229		136.209	1.07092		1.61359	0.99846		49.524	0.69872	38.315	0.55392	64.603	0.65665
2.273	0.49672	6.25973	2.10484		37.284	27042.8	48982.1	37.286	20220.8	4513.97			58.169	1.55889	53.735	1.27536	51.068	1.12605	61.005	0.99543		138.828	1.07546		1.64519	0.99883		50.533	0.70429	39.071	0.5589	65.864	0.66373
2.311	0.49422	6.3824	2.10497		37.776	25961.4	47551	37.764	20209.9	4352.21			59.284	1.55514	54.784	1.28459	52.061	1.13192	62.183	0.99685		141.448	1.07919		1.67683	0.99959		51.525	0.70824	39.818	0.56589	67.175	0.67163
2.351	0.49219	6.4776	2.10459		38.302	24985.6	45797.8	38.314	20070.8	4480.65			60.424	1.56026	55.818	1.2919	53.044	1.13859	63.37	0.99875		144.067	1.08312		1.70847	0.99984		52.491	0.7131	40.587	0.57272	68.492	0.68129
2.392	0.49295	6.65518	2.10475		38.821	23982.2	44345.5	38.805	19856	4331.76			61.551	1.56338	56.842	1.2973	54.005	1.14673	64.544	1.0019		146.687	1.08756		1.74011	0.99987		53.472	0.71893	41.362	0.5796	69.785	0.68965
2.438	0.49918	6.75589	2.10454		39.27	23025.7	43017.5	39.307	19843.6	4206.16			62.663	1.5649	57.865	1.30413	54.97	1.14932	65.722	1.002		149.306	1.09241		1.77174	0.99974		54.467	0.72397	42.132	0.58764	71.087	0.69584
2.483	0.50236	6.87123	2.10371		39.824	21989.8	41460.6	39.832	19876.6	4179.42			63.762	1.56312	58.891	1.3114	55.953	1.15921	66.85	1.00129		151.925	1.09718		1.80338	0.99956		55.469	0.72865	42.907	0.59222	72.38	0.7033
2.533	0.50752	7.04516	2.10345		40.295	21101.8	40148	40.271	19696.4	4243.92			64.866	1.56125	59.918	1.31771	56.939	1.16847	68.011	1.0014		154.545	1.10172		1.83502	0.99889		56.443	0.73222	43.671	0.59857	73.641	0.711
2.577	0.51095	7.1422	2.10331		40.825	20260.1	38840.7	40.82	19522.8	4089.46			65.993	1.56831	60.964	1.32662	57.908	1.17235	69.177	1.00253		157.164	1.10695		1.86669	0.99889		57.438	0.73686	44.429	0.60585	74.896	0.71554
2.621	0.51295	7.25572	2.10269		41.322	19489.5	37620.5	41.306	19695.8	3960.72			67.113	1.57348	61.994	1.33315	58.891	1.18388	70.338	1.00729		159.784	1.11208		1.89832	1.00051		58.433	0.74113	45.19	0.61009	76.171	0.72128
2.659	0.50952	7.36191	2.10204		41.806	18747.4	36511.3	41.817	19567.2	3922.49			68.228	1.57441	63.013	1.33951	59.873	1.19035	71.533	1.00962		162.403	1.11732		1.92996	1.00077		59.417	0.74444	45.954	0.61593	77.473	0.72895
2.699	0.51006	7.47359	2.10112		42.327	17956	35185.8	42.329	19513.1	3874.45			69.343	1.57788	64.022	1.34512	60.846	1.19485	72.707	1.01078		165.022	1.12232		1.9616	0.99989		60.384	0.74866	46.721	0.62245	78.776	0.73661
2.739	0.51179	7.58893	2.1005		42.808	17253	34062.2	42.815	19464.4	3807.99			70.443	1.57422	65.045	1.34952	61.811	1.20316	73.851	1.01113		167.642	1.12828		1.99323	0.99962		61.375	0.7535	47.482	0.62754	80.087	0.74405
2.783	0.51533	7.69511	2.10079		43.349	16514.5	33003.9	43.322	19567.4	3789.62			71.546	1.57732	66.079	1.35825	62.8	1.20588	75.008	1.01092		170.261	1.13336		2.02487	1.0008		62.385	0.76202	48.249	0.63511	81.385	0.7509
2.826	0.51983	7.8068	2.10085		43.837	15891	32023.8	43.832	19274.9	3670.56			72.666	1.57905	67.121	1.36462	63.79	1.21613	76.187	1.0142		172.881	1.13967		2.05651	1.00058		63.387	0.76506	49.015	0.63934	82.655	0.75803
2.867	0.52207	7.92213	2.10101		44.352	15301.1	30958.9	44.355	19283.2	3649.89			73.797	1.57465	68.166	1.37163	64.784	1.22498	77.382	1.01532		175.5	1.14612		2.08815	0.99989		64.385	0.76764	49.757	0.64449	83.925	0.76395
2.913	0.52313	8.05579	2.10039		44.878	14542.4	29922.2	44.83	19131.3	3674.68			74.905	1.5772	69.211	1.37825	65.781	1.22811	78.556	1.01613		178.119	1.15247		2.11978	0.99897		65.377	0.77236	50.51	0.6509	85.213	0.76985
2.963	0.52868	8.16747	2.09981		45.397	13795.2	28996.3	45.379	19158.1	3550.24			76.06	1.57949	70.268	1.38482	66.781	1.23826	79.747	1.01865		180.739	1.16181		2.15145	0.99905		66.343	0.77308	51.282	0.65526	86.525	0.77829
3.015	0.53595	8.28099	2.09838		45.88	13291.6	28104.9	45.891	19100	3476.13			77.18	1.58192	71.302	1.39205	67.725	1.2408	80.937	1.02078		183.358	1.16807		2.18309	0.99864		67.321	0.7783	52.071	0.66272	87.809	0.78538
3.062	0.53784	8.48971	2.09837		46.39	12861.6	27165.2	46.391	19057.7	3439.63			78.303	1.57954	72.307	1.39326	68.7	1.24261	82.099	1.02199		185.978	1.17528		2.21473	0.99837		68.312	0.78203	52.832	0.66757	89.116	0.79128
3.104	0.54292	8.61422	2.09888		46.892	12283	26281	46.876	18885.3	3379.05			79.399	1.58083	73.33	1.39716	69.676	1.25095	83.252	1.02011		188.597	1.18333		2.24639	0.99871		69.303	0.78456	53.605	0.67249	90.427	0.7993
3.143	0.53903	8.72406	2.0983		47.452	11711.4	25360.2	47.418	18943.1	3339.58			80.506	1.58208	74.371	1.40206	70.662	1.25507	84.409	1.02054		191.216	1.19102		2.27806	0.99862		70.295	0.78832	54.379	0.67928	91.716	0.80384
3.181	0.53517	8.83758	2.09744		47.905	11325.3	24644.7	47.837	18770.4	3280.79			81.63	1.58193	75.413	1.4083	71.635	1.26344	85.591	1.02166		193.836	1.19953		2.3097	0.99898		71.29	0.79315	55.149	0.68382	92.976	0.8098
3.217	0.53088	8.95108	2.09713		48.429	10750.2	23853.1	48.408	18816	3245.88			82.745	1.57931	76.429	1.41194	72.621	1.27096	86.782	1.02447		196.455	1.20864		2.34134	0.99848		72.299	0.79734	55.894	0.68698	94.251	0.81494
3.256	0.53301	9.05178	2.0967		48.933	10330.5	23082.4	48.908	18811.9	3181.73			83.852	1.57875	77.467	1.41558	73.6	1.27323	87.927	1.02388		199.075	1.21823		2.37298	0.99901		73.266	0.79693	56.652	0.69356	95.558	0.82044
3.298	0.53676	9.16346	2.09657		49.452	9880.4	22312.4	49.368	18748.9	3125.97			84.984	1.58256	78.497	1.42081	74.562	1.28058	89.092	1.02577		201.694	1.2265		2.40464	0.99933		74.236	0.80088	57.421	0.69798	96.851	0.8286
3.348	0.54155	9.27333	2.09645		49.913	9409.44	21663.8	49.902	18722.5	3216.91			86.099	1.58368	79.513	1.4245	75.52	1.28386	90.245	1.02582		204.313	1.23536		2.43628	0.99948		75.22	0.80489	58.188	0.70316	98.125	0.8355
3.399	0.54895	9.38135	2.09624		50.411	9085.33	20934.6	50.396	18673.6	3098.84			87.207	1.58338	80.532	1.42935	76.509	1.28568	91.406	1.02823		206.933	1.24432		2.46795	0.99853		76.233	0.80895	58.952	0.70885	99.419	0.84056
3.446	0.55052	9.51682	2.09632		50.936	8678.34	20259.8	50.938	18623.2	3027.9			88.31	1.584	81.566	1.43251	77.506	1.29693	92.576	1.02948		209.552	1.25343		2.49959	0.99876		77.232	0.8107	59.716	0.71125	100.712	0.84803
3.491	0.55073	9.63034	2.09602		51.451	8328.94	19622.2	51.403	18713.6	2878.65			89.434	1.58447	82.615	1.43807	78.496	1.30142	93.75	1.0291		212.172	1.26441		2.53122	0.99877		78.223	0.816	60.488	0.7172	101.981	0.85127
3.535	0.55267	9.75667	2.09628		51.954	8001.11	18973.1	51.941	18510.1	2922.27			90.569	1.58787	83.657	1.44389	79.493	1.30657	94.937	1.0304		214.791	1.27486		2.56292	0.99872		79.218	0.82211	61.247	0.72106	103.256	0.85515
3.577	0.55362	9.8592	2.096		52.431	7714.55	18399.4	52.443	18442.3	2940.58			91.697	1.58988	84.71	1.44932	80.486	1.31463	96.136	1.03309		217.41	1.28507		2.59456	0.99882		80.206	0.82156	62.008	0.72422	104.549	0.86234
3.618	0.55064	9.96355	2.09554		52.949	7447.19	17821.4	52.977	18426.2	2825.01			92.816	1.58843	85.751	1.45261	81.466	1.31532	97.323	1.03467		220.03	1.29643		2.6262	0.9985		81.18	0.82351	62.772	0.73052	105.861	0.86927
3.662	0.55098	10.0771	2.09545		53.444	7146.75	17294	53.456	18396.5	2795.49			93.956	1.58807	86.752	1.45385	82.427	1.31837	98.488	1.03442		222.649	1.30632		2.65784	0.99822		82.153	0.82492	63.549	0.73504	107.177	0.8767
3.703	0.55149	10.2162	2.09485		53.986	6884.83	16700.1	53.98	18228.5	2642.73			95.055	1.58258	87.779	1.45668	83.406	1.32133	99.637	1.034		225.269	1.32096		2.68947	0.99891		83.156	0.82801	64.322	0.74023	108.47	0.88286
3.743	0.55293	10.3627	2.09428		54.484	6708.41	16255.1	54.469	18340.7	2749.97			96.151	1.58109	88.806	1.46058	84.407	1.32357	100.807	1.03329		227.888	1.33274		2.72111	0.99907		84.147	0.83164	65.085	0.74501	109.777	0.88591
3.784	0.5533	10.4634	2.09375		54.98	6353.03	15699.2	54.975	18453.4	2689.33			97.25	1.58021	89.836	1.4656	85.372	1.32968	101.985	1.03497		230.507	1.34406		2.75275	0.99916		85.142	0.83492	65.849	0.74837	111.047	0.89248
3.83	0.55322	10.5806	2.09327		55.485	6199.83	15242.6	55.501	18150.1	2688.47			98.373	1.58397	90.867	1.47085	86.348	1.33201	103.159	1.03433		233.127	1.35526		2.78438	0.99807		86.151	0.83733	66.608	0.75322	112.321	0.89714
3.875	0.55819	10.6849	2.09305		55.999	5948.62	14748.7	55.985	18135.4	2753.6			99.489	1.58949	91.912	1.47616	87.334	1.33477	104.312	1.03453		235.746	1.36497		2.81605	0.99879		87.114	0.83723	67.358	0.75597	113.601	0.90193
3.922	0.56434	10.7966	2.09212		56.503	5749.06	14291.4	56.518	18208.2	2521.66			100.612	1.58909	92.946	1.48157	88.31	1.34318	105.494	1.03518		238.366	1.37462		2.84772	0.9994		88.088	0.83864	68.13	0.75973	114.898	0.90777
3.966	0.56416	11.0017	2.09253		57.022	5492.64	13871.5	57.017	18123.4	2547.18			101.736	1.58847	93.958	1.48451	89.282	1.34441	106.672	1.03652		240.985	1.38668		2.87936	0.99907		89.069	0.84216	68.902	0.76637	116.187	0.91104
4.004	0.56099	11.1133	2.09255		57.531	5299.38	13442	57.52	18148.7	2636.85			102.831	1.5876	94.978	1.48579	90.257	1.34868	107.829	1.03648		243.604	1.40005		2.91103	0.99928		90.067	0.84514	69.677	0.7698	117.494	0.91846
4.043	0.55799	11.2104	2.09279		58.026	5117.28	13061.2	58.038	18134.6	2531.78			103.943	1.58615	96.016	1.48988	91.237	1.35513	108.982	1.03632		246.224	1.41232		2.9427	0.99936		91.052	0.84784	70.427	0.77282	118.782	0.92478
4.087	0.56043	11.3184	2.09275		58.542	4899.72	12627.4	58.493	17830.2	2362.52			105.054	1.58612	97.057	1.49507	92.233	1.35803	110.165	1.03833		248.843	1.42716		2.9743	1.00045		92.057	0.85281	71.205	0.77795	120.061	0.9273
4.132	0.56257	11.4301	2.09278		59.004	4704.57	12217.8	58.994	18237	2462.08			106.182	1.58733	98.095	1.50021	93.216	1.36445	111.351	1.04085		251.463	1.44255		3.00594	1.00056		93.063	0.85345	71.953	0.77984	121.331	0.93267
4.178	0.56604	11.5436	2.09272		59.505	4564.94	11882.9	59.52	17967.8	2391.21			107.309	1.58708	99.133	1.50414	94.202	1.36765	112.534	1.04262		254.082	1.45631		3.03758	1.00003		94.055	0.85487	72.705	0.7846	122.624	0.93757
4.226	0.56907	11.6571	2.09221		60.028	4365.65	11484.9	60.003	17779.9	2506.13			108.437	1.589	100.179	1.50706	95.189	1.36777	113.704	1.04178		256.701	1.47192		3.06921	0.99937		95.021	0.85572	73.472	0.79078	123.931	0.94254
4.275	0.57046	11.7596	2.09217		60.525	4199.51	11161.5	60.508	17904.9	2329.14			109.572	1.59188	101.217	1.51105	96.154	1.37384	114.894	1.04264		259.321	1.48535		3.10085	0.99881		96.009	0.85747	74.25	0.79272	125.229	0.94962
4.317	0.57163	11.8732	2.092		61.07	4083.85	10758.8	61.026	17888.8	2263.63			110.688	1.58855	102.228	1.51377	97.119	1.37377	116.06	1.04202		261.94	1.49986		3.13249	0.99894		97.008	0.85928	75.025	0.79889	126.531	0.95451
4.353	0.56901	12.0215	2.09133		61.533	3947.86	10497.2	61.556	17866.5	2330.47			111.783	1.5843	103.244	1.51648	98.105	1.37652	117.213	1.04082		264.56	1.51704		3.16413	0.99978		97.999	0.8619	75.797	0.80231	127.852	0.95825
4.391	0.56577	12.1789	2.09091		62.055	3801.41	10188.9	62.072	17800	2197.72			112.886	1.57641	104.286	1.51952	99.088	1.38317	118.383	1.04192		267.179	1.53957		3.19576	0.99808		98.973	0.8618	76.572	0.80726	129.136	0.96323
4.429	0.56339	12.2943	2.09069		62.546	3651.03	9855.74	62.556	17750.8	2187.5			114.01	1.58253	105.324	1.523	100.064	1.38305	119.573	1.04301		269.798	1.55717		3.22743	0.99778		99.971	0.86536	77.333	0.81128	130.387	0.96515
4.472	0.56477	12.4004	2.09085		63.085	3505.09	9542.45	63.081	17777.6	2183.89			115.133	1.5844	106.358	1.52635	101.057	1.38778	120.718	1.04186		272.418	1.57647		3.25907	0.99815		100.967	0.86865	78.081	0.81253	131.662	0.97075
4.518	0.57018	12.5121	2.09076		63.581	3428.11	9240.58	63.552	17645.1	2210.33			116.245	1.58231	107.392	1.53164	102.05	1.39401	121.9	1.04241		275.037	1.59494		3.29074	0.99863		101.947	0.86933	78.836	0.81654	132.96	0.9761
4.559	0.57191	12.6256	2.09054		64.095	3266.87	8984.9	64.08	17849.7	2027.4			117.376	1.58419	108.411	1.53499	103.015	1.39342	123.066	1.04416		277.657	1.6163		3.32237	0.99887		102.914	0.86885	79.608	0.82074	134.253	0.97918
4.606	0.57037	12.7337	2.0906		64.605	3190.34	8717.15	64.595	17837.7	2103.24			118.516	1.58307	109.431	1.53628	103.998	1.39836	124.227	1.04339		280.276	1.63593		3.35401	0.9989		103.909	0.87035	80.378	0.82465	135.537	0.98472
4.656	0.57471	12.8417	2.09035		65.085	3081.9	8506.72	65.118	17709.7	2044.16			119.587	1.5764	110.461	1.53748	104.963	1.39875	125.384	1.04305		282.896	1.65704		3.38565	0.99881		104.925	0.87599	81.147	0.82904	136.834	0.98944
4.711	0.58326	12.9534	2.09054		65.623	2997.89	8225.39	65.608	17770.7	2148.51			120.682	1.5775	111.503	1.54094	105.953	1.39996	126.55	1.04435		285.515	1.67967		3.41729	0.9991		105.942	0.87568	81.914	0.8328	138.132	0.99572
4.756	0.58818	13.0907	2.09094		66.129	2921.23	7985.34	66.109	17907.7	2116.94			121.794	1.57631	112.522	1.54543	106.946	1.4073	127.724	1.0465		288.134	1.70314		3.44895	0.99888		106.912	0.87499	82.672	0.83404	139.411	1.00174
4.795	0.58237	13.2024	2.09116		66.643	2861.8	7742.62	66.612	17675.2	2019.26			122.938	1.58017	113.579	1.54925	107.933	1.40829	128.906	1.0465		290.754	1.71956		3.48059	0.99887		107.914	0.87923	83.42	0.8382	140.69	1.00291
4.835	0.57905	13.3159	2.09094		67.093	2769.86	7514.19	67.084	17734.5	1925.49			124.069	1.58225	114.624	1.55422	108.922	1.41223	130.101	1.04795		293.373	1.74052		3.51226	0.99804		108.891	0.87832	84.178	0.84044	141.974	1.00752
4.872	0.57533	13.4513	2.09016		67.586	2646.55	7301.41	67.642	17658.7	1718.04			125.193	1.58282	115.655	1.55677	109.898	1.41598	131.292	1.04916		295.993	1.75917		3.5439	0.99813		109.865	0.87785	84.945	0.84317	143.286	1.01395
4.91	0.57466	13.5649	2.08953		68.141	2549.95	7095.94	68.115	17602.8	1901.41			126.32	1.58462	116.659	1.56062	110.86	1.41415	132.458	1.04911		298.612	1.77611		3.57554	0.99784		110.838	0.87949	85.728	0.84925	144.588	1.01675
4.949	0.5699	13.6784	2.08908		68.696	2507.8	6886.94	68.598	17613.3	2051.59			127.424	1.58159	117.693	1.56179	111.828	1.41694	133.606	1.04795		301.231	1.80031		3.6072	0.99797		111.816	0.88012	86.492	0.85163	145.895	1.02301
4.991	0.56924	13.823	2.08886		69.119	2383.45	6663.98	69.118	17480.9	1792.6			128.535	1.58006	118.735	1.56432	112.818	1.42155	134.763	1.04722		303.851	1.81807		3.63887	0.99811		112.786	0.88252	87.272	0.85594	147.179	1.02745
5.041	0.57505	13.9475	2.08868		69.629	2334.37	6469.85	69.607	17382.4	1805.35			129.65	1.57572	119.777	1.56895	113.804	1.42368	135.954	1.05004		306.47	1.84173		3.67051	0.99767		113.784	0.88256	88.034	0.85913	148.449	1.02911
5.095	0.58259	14.0738	2.08842		70.131	2303.26	6285.73	70.135	17473.3	1843.31			130.774	1.57534	120.796	1.57176	114.791	1.42996	137.128	1.04825		309.09	1.87544		3.70215	0.99874		114.783	0.88419	88.784	0.86146	149.728	1.03448
5.14	0.58681	14.1819	2.08842		70.634	2179.03	6131.45	70.638	17668.5	1779.97			131.885	1.57234	121.834	1.57488	115.77	1.4307	138.294	1.04891		311.709	1.8925		3.73378	0.99868		115.774	0.88542	89.542	0.86586	151.03	1.03593
5.183	0.58725	14.2807	2.08805		71.159	2120.68	5937.72	71.167	17436.4	1889.61			133.009	1.57221	122.865	1.57848	116.735	1.43153	139.472	1.05013		314.328	1.92457		3.76542	0.99886		116.762	0.88709	90.314	0.86824	152.323	1.03931
5.223	0.58595	14.3924	2.08837		71.665	2085.51	5801.68	71.652	17481	1827.34			134.124	1.5741	123.876	1.582	117.697	1.43501	140.646	1.0515		316.948	1.95434		3.79709	0.99895		117.75	0.88828	91.078	0.87052	153.598	1.04623
5.266	0.58401	14.5389	2.08785		72.177	2096.78	5609.4	72.191	17469.5	1792.84			135.22	1.57059	124.877	1.58416	118.672	1.43302	141.812	1.05111		319.567	1.97617		3.8287	0.99843		118.767	0.88893	91.845	0.87534	154.914	1.04908
5.308	0.58354	14.6414	2.08777		72.675	2021.3	5497.4	72.665	17611	1825.46			136.307	1.56884	125.911	1.58601	119.658	1.43768	142.943	1.05049		322.187	2.00833		3.86033	0.99874		119.762	0.8871	92.617	0.87872	156.203	1.05455
5.352	0.58086	14.7513	2.08796		73.176	1980.8	5335.57	73.185	17596.7	1748.05			137.426	1.56854	126.968	1.59088	120.648	1.44272	144.105	1.04926		324.806	2.03936		3.89197	0.99998		120.753	0.88931	93.387	0.88128	157.482	1.05714
5.396	0.58202	14.8977	2.08767		73.736	1895.7	5165.14	73.696	17508	1698.88			138.57	1.57478	128.013	1.59581	121.642	1.44237	145.304	1.04984		327.425	2.05983		3.92361	1.00025		121.759	0.89045	94.142	0.88544	158.742	1.05745
5.44	0.58463	15.0149	2.08757		74.19	1859.51	5029.16	74.203	17541.1	1501.18			139.698	1.573	129.059	1.59964	122.639	1.44848	146.491	1.05198		330.045	2.08637		3.95528	1.00004		122.743	0.89098	94.89	0.88669	160.012	1.06309
5.485	0.58359	15.1193	2.08722		74.729	1817.13	4871.16	74.703	17374.8	1709.24			140.825	1.56749	130.1	1.60324	123.621	1.45052	147.673	1.05318		332.664	2.11892		3.98691	0.99956		123.703	0.88861	95.651	0.88941	161.333	1.06736
5.527	0.58333	15.2767	2.08659		75.205	1780.48	4769.82	75.217	17421.3	1847.63			141.961	1.56743	131.131	1.60455	124.579	1.4486	148.851	1.05278		335.284	2.1435		4.01855	1.00052		124.68	0.88894	96.434	0.89427	162.631	1.07033
5.571	0.58424	15.4049	2.08618		75.737	1736.46	4602	75.72	17231.5	1477.03			143.084	1.56728	132.15	1.6051	125.548	1.45139	150.017	1.05275		337.903	2.17328		4.05019	1.00027		125.679	0.88835	97.198	0.89616	163.942	1.07726
5.615	0.58861	15.4983	2.08597		76.237	1620.93	4499.33	76.262	17402.7	1617.16			144.188	1.56896	133.166	1.6072	126.548	1.45081	151.174	1.0521		340.522	2.20012		4.08186	0.99867		126.684	0.88922	97.97	0.90099	165.245	1.08006
5.658	0.58788	15.6173	2.08602		76.76	1637.01	4410.71	76.735	17355.7	1596.08			145.267	1.56236	134.2	1.61025	127.538	1.45424	152.348	1.05284		343.142	2.21977		4.11346	0.99838		127.676	0.88962	98.748	0.90324	166.529	1.08464
5.697	0.58384	15.7216	2.08616		77.262	1609.77	4303.15	77.216	17288.5	1607.16			146.39	1.55927	135.246	1.61373	128.514	1.45893	153.522	1.05376		345.761	2.24866		4.14513	0.99895		128.667	0.89026	99.506	0.90512	167.803	1.0878
5.737	0.58121	15.8663	2.08569		77.763	1599.26	4204.01	77.741	17290.2	1615.59			147.51	1.563	136.28	1.61663	129.511	1.45727	154.687	1.05287		348.381	2.28145		4.17674	0.99957		129.655	0.891	100.254	0.9074	169.073	1.08743
5.78	0.58065	15.9688	2.08532		78.316	1515.96	4090.08	78.252	17369.6	1455.26			148.633	1.56106	137.314	1.61743	130.501	1.46185	155.87	1.05441		351	2.32379		4.2084	0.99955		130.632	0.89282	101.012	0.90751	170.375	1.09289
5.827	0.58398	16.0823	2.08504		78.782	1510.13	3994.13	78.72	17403.7	1636.96			149.757	1.55862	138.337	1.61968	131.448	1.46221	157.04	1.05399		353.619	2.35004		4.24004	0.99888		131.61	0.89164	101.782	0.91153	171.673	1.09614
5.877	0.58588	16.1903	2.085		79.283	1502.06	3895.42	79.238	17314.8	1438.67			150.872	1.56043	139.349	1.62152	132.409	1.45929	158.193	1.0552		356.239	2.3783		4.27168	0.99849		132.594	0.88987	102.543	0.91603	172.966	1.09917
5.926	0.58867	16.3734	2.08425		79.802	1484.96	3821.98	79.721	17207.1	1394.37			151.992	1.55877	140.372	1.62371	133.378	1.46493	159.324	1.05546		358.858	2.41202		4.30335	0.99871		133.596	0.89032	103.315	0.91691	174.259	1.10502
5.973	0.59042	16.4814	2.08406		80.263	1406.6	3726.4	80.288	17236	1452.11			153.091	1.5538	141.414	1.62722	134.379	1.46528	160.498	1.05351		361.478	2.43421		4.33499	0.99884		134.595	0.89095	104.084	0.92167	175.543	1.10649
6.01	0.58784	16.584	2.084		80.047	1482.24	3770.28						154.202	1.55316	142.455	1.63169	135.354	1.46788	161.685	1.05576		364.097	2.47214		4.36662	0.99864		135.593	0.88866	104.851	0.92443	176.813	1.10862
6.048	0.5821	16.6993	2.08367		80.094	1509.37	3756.35						155.338	1.55363	143.497	1.63423	136.351	1.47311	162.867	1.05548		366.716	2.50548		4.39826	0.99744		136.588	0.88873	105.621	0.92766	178.087	1.11336
6.087	0.57914	16.7982	2.0836		80.027	1531.72	3792.76						156.462	1.55146	144.542	1.63757	137.334	1.4722	164.054	1.05674		369.336	2.52563		4.4299	0.99783		137.562	0.88758	106.379	0.92986	179.39	1.11449
6.125	0.57755	16.9135	2.08315		80.017	1514.86	3799.85						157.585	1.55245	145.58	1.63927	138.31	1.47523	165.258	1.05738		371.955	2.55275		4.46153	0.998		138.532	0.88653	107.151	0.93207	180.706	1.12035
6.169	0.57622	17.0527	2.08276		80.004	1443.47	3782.02						158.713	1.54873	146.581	1.64104	139.282	1.47734	166.427	1.05823		374.575	2.57654		4.49317	0.99795		139.509	0.88502	107.912	0.93409	181.999	1.12338
6.216	0.58112	17.1643	2.08216		80.002	1558.91	3792.16						159.808	1.5468	147.608	1.64284	140.261	1.47389	167.58	1.05864		377.194	2.62057		4.52481	0.99811		140.511	0.88413	108.682	0.93845	183.302	1.12547
6.263	0.58526	17.2705	2.08118		80.042	1542.35	3782.02						160.911	1.54378	148.638	1.64432	141.244	1.47676	168.733	1.0578		379.813	2.61884		4.55644	0.99776		141.499	0.88238	109.457	0.93894	184.59	1.12896
6.308	0.58628	17.4225	2.08028		80.016	1626.14	3797.35						162.027	1.54067	149.68	1.64657	142.219	1.47827	169.907	1.05709		382.433	2.61081		4.58808	0.99625		142.498	0.88179	110.223	0.94344	185.846	1.1307
6.357	0.587	17.5195	2.07927		80.032	1640.69	3771.37						163.146	1.54029	150.711	1.65065	143.202	1.4783	171.085	1.05809		385.052	2.59304		4.61972	0.99657		143.5	0.88309	110.965	0.94526	187.13	1.13391
6.408	0.58903	17.6861	2.07902		79.988	1680.69	3777.48						164.286	1.53585	151.748	1.65339	144.195	1.48215	172.28	1.05892		387.672	2.56172		4.65139	0.99714		144.477	0.87937	111.729	0.94563	188.423	1.13836
6.451	0.58906	17.7978	2.07864		80.005	1701.75	3773.02						165.393	1.53526	152.783	1.65584	145.171	1.48328	173.416	1.05708		390.291	2.55605		4.68303	0.99789		145.444	0.87827	112.51	0.95004	189.72	1.13955
6.49	0.58638	17.9095	2.07868										166.517	1.53735	153.806	1.65679	146.143	1.48337	174.595	1.05972		392.91	2.55556		4.71466	0.99836		146.439	0.87951	113.26	0.95062	191	1.14204
6.531	0.58337	18.0212	2.07825										167.608	1.53116	154.814	1.65807	147.133	1.488	175.76	1.05836		395.53	2.56737		4.7463	0.99871		147.445	0.87718	114.026	0.95195	192.316	1.14831
6.571	0.58053	18.1256	2.07802										168.699	1.53076	155.856	1.66	148.123	1.48762	176.921	1.05866		398.149	2.5747		4.77797	0.99844		148.433	0.8749	114.793	0.95627	193.595	1.14849
6.609	0.5752	18.2372	2.07766										169.819	1.52565	156.901	1.66307	149.123	1.48915	178.091	1.06006		400.769	2.56105		4.80957	0.9988		149.428	0.8741	115.563	0.95915	194.883	1.15174
6.65	0.57074	18.3617	2.07746										170.954	1.52535	157.961	1.66694	150.085	1.48935	179.274	1.06081		403.388	2.56118		4.84124	0.99818		150.426	0.87272	116.313	0.96155	196.172	1.15443
6.694	0.57226	18.5045	2.07702										172.078	1.52505	158.981	1.66733	151.071	1.48746	180.452	1.06149		406.007	2.56138		4.87285	0.99897		151.414	0.86936	117.066	0.96498	197.46	1.15653
6.742	0.57621	18.5961	2.07678										173.205	1.52513	160.022	1.66927	152.054	1.49	181.63	1.06242		408.627	2.57286		4.90452	0.99914		152.391	0.86606	117.835	0.96578	198.772	1.16059
6.792	0.57903	18.7059	2.07572										174.337	1.52489	161.042	1.67103	153.012	1.48877	182.812	1.06248		411.246	2.5674		4.93615	0.99918		153.372	0.86598	118.613	0.9707	200.07	1.16328
6.835	0.58068	18.8432	2.07544										175.456	1.5217	162.068	1.67138	153.991	1.48861	183.965	1.06293		413.866	2.57849		4.96779	0.99985		154.367	0.86291	119.385	0.97281	201.358	1.165
6.874	0.57679	18.9568	2.07474										176.556	1.51776	163.088	1.6715	154.981	1.49269	185.131	1.06203		416.485	2.57964		4.99946	0.99962		155.359	0.86025	120.157	0.9747	202.665	1.16907
6.913	0.57122	19.0684	2.07425										177.659	1.51713	164.122	1.67273	155.96	1.49238	186.292	1.06059		419.104	2.58563		5.0311	1.00024		156.35	0.85791	120.921	0.97862	203.963	1.16991
6.956	0.57039	19.2277	2.07413										178.787	1.51058	165.149	1.67523	156.943	1.49331	187.466	1.06326		421.724	2.60878		5.06273	0.99804		157.338	0.85336	121.682	0.97938	205.214	1.17163
7.001	0.57151	19.3431	2.07308										179.91	1.50794	166.187	1.67792	157.922	1.4981	188.636	1.0637		424.343	2.64522		5.09437	0.99707		158.312	0.85147	122.443	0.98016	206.493	1.17284
7.045	0.57531	19.5005	2.07272										181.026	1.50739	167.228	1.68132	158.905	1.49533	189.818	1.06325		426.963	2.64976		5.12601	0.99815		159.292	0.84892	123.199	0.98266	207.772	1.17398
7.09	0.57551	19.5939	2.07218										182.141	1.50318	168.244	1.6825	159.87	1.49731	190.997	1.06314		429.582	2.67709		5.15765	0.99841		160.27	0.8444	123.969	0.98322	209.075	1.17839
7.136	0.57623	19.7037	2.07263										183.248	1.49855	169.263	1.68256	160.838	1.49847	192.154	1.06263		432.201	2.69853		5.18925	0.99908		161.272	0.8419	124.735	0.98771	210.373	1.18097
7.183	0.57988	19.8118	2.07619										184.352	1.49616	170.294	1.68465	161.818	1.49863	193.302	1.06243		434.821	2.71242		5.22092	0.99859		162.278	0.83739	125.502	0.98977	211.666	1.18274
7.225	0.57614	19.9198	2.07838										185.463	1.4921	171.339	1.68652	162.818	1.50315	194.502	1.06169		437.44	2.74221		5.25256	0.99895		163.28	0.83578	126.271	0.99085	212.945	1.18718
7.264	0.57189	20.0315	2.08273										186.583	1.48709	172.366	1.6889	163.808	1.50411	195.671	1.06261		440.06	2.76424		5.28419	0.99833		164.285	0.83161	127.024	0.99449	214.215	1.18586
7.307	0.57017	20.1395	2.08998										187.698	1.48275	173.419	1.69205	164.798	1.50508	196.845	1.06265		442.679	2.77556		5.31583	0.9983		165.277	0.82574	127.774	0.99479	215.503	1.18956
7.351	0.57037	20.2805	2.09595										188.846	1.4791	174.468	1.69379	165.784	1.50811	198.028	1.06402		445.298	2.79462		5.3475	0.99842		166.229	0.82028	128.541	0.99571	216.801	1.19218
7.391	0.56985	20.4013	2.09391										189.981	1.47535	175.495	1.69577	166.749	1.50716	199.215	1.06594		447.918	2.81505		5.37914	0.99812		167.214	0.8144	129.316	1.00054	218.098	1.1938
7.431	0.57019	20.5038	2.05017										191.105	1.46444	176.51	1.69543	167.721	1.50647	200.388	1.06842		450.537	2.83558		5.41077	0.99789		168.209	0.81005	130.085	1.00213	219.41	1.19622
7.473	0.56715	20.6375	2.09179										192.184	1.45618	177.537	1.69631	168.693	1.50533	201.541	1.06609		453.157	2.84958		5.44241	0.99814		169.2	0.80149	130.86	1.00548	220.722	1.19995
7.518	0.56794	20.7474	2.10752										193.304	1.45269	178.579	1.69769	169.683	1.50405	202.694	1.06501		455.776	2.86031		5.47405	0.99755		170.181	0.79459	131.638	1.00874	222.015	1.20253
7.572	0.57084	20.8627	2.17559										194.419	1.44806	179.609	1.69934	170.662	1.50826	203.872	1.06605		458.396	2.87347		5.50572	0.99774		171.187	0.78857	132.402	1.00911	223.275	1.20257
7.62	0.576	21	2.33444										195.539	1.44175	180.64	1.70098	171.649	1.50832	205.051	1.06638		461.015	2.88674		5.53732	0.99814		172.182	0.78363	133.155	1.01137	224.545	1.20278
7.667	0.57674	21.108	2.48009										196.65	1.43281	181.678	1.70218	172.639	1.50756	206.216	1.06666		463.634	2.92815		5.56896	0.99766		173.159	0.77448	133.911	1.01179	225.848	1.20422
7.706	0.5723	21.2215	3.03622										197.774	1.42481	182.716	1.70406	173.604	1.51006	207.386	1.067		466.254	2.96653		5.6006	0.99813		174.132	0.76257	134.677	1.01279	227.15	1.2081
7.744	0.5693	21.401	3.37488										198.885	1.4148	183.716	1.70453	174.551	1.50743	208.543	1.06664		468.873	2.97239		5.63223	0.99814		175.135	0.75008	135.444	1.01688	228.42	1.20791
7.78	0.56186	21.498	3.93901										199.988	1.40096	184.721	1.70386	175.534	1.50699	209.696	1.06758		471.493	2.98288		5.6639	0.99831		176.123	0.74029	136.197	1.01702	229.704	1.21126
7.818	0.55809	21.6115	4.66269										201.08	1.39004	185.759	1.70471	176.538	1.51176	210.866	1.06702		474.112	2.99059		5.69554	0.99767		177.121	0.72891	136.975	1.01845	231.011	1.2124
7.86	0.55634	21.714	4.88617										202.191	1.3814	186.801	1.70791	177.531	1.51026	212.044	1.06585		476.731	3.02834		5.72718	0.99761		178.116	0.71641	137.733	1.02108	232.281	1.21311
7.907	0.55746	21.8257	199143000										203.339	1.37194	187.835	1.71057	178.514	1.51287	213.222	1.0669		479.351	3.05083		5.75885	0.9976		179.122	0.70347	138.489	1.02078	233.555	1.2156
7.954	0.56121	22.2651	199209000										204.47	1.35994	188.888	1.71345	179.511	1.51406	214.421	1.06894		481.97	3.07093		5.79048	0.99745		180.106	0.6837	139.242	1.02353	234.862	1.21559
8.001	0.56812	22.3731	199240000										205.59	1.34384	189.926	1.71561	180.483	1.5131	215.608	1.06903		484.59	3.09855		5.82209	0.99809		181.087	0.65726	140.011	1.02577	236.174	1.2176
8.047	0.5676	22.4757	199280000										206.721	1.32953	190.949	1.71608	181.451	1.51343	216.765	1.06698		487.209	3.12424		5.85376	0.99865		182.068	0.63435	140.789	1.02784	237.471	1.22116
8.095	0.56847												207.829	1.31192	191.983	1.71597	182.42	1.51015	217.922	1.06687		489.828	3.15089		5.88536	0.99925		183.056	0.61589	141.561	1.03093	238.783	1.22089
8.139	0.56642												208.936	1.29499	193.017	1.71742	183.403	1.51041	219.096	1.06864		492.448	3.16148		5.91703	0.99925		184.047	0.59847	142.336	1.03188	240.062	1.22391
8.183	0.56446												210.048	1.27104	194.051	1.71761	184.389	1.51421	220.27	1.06788		495.067	3.17288		5.94867	0.99889		185.042	0.58067	143.105	1.03361	241.337	1.22553
8.224	0.56528												211.167	1.25262	195.074	1.71888	185.368	1.51227	221.44	1.06719		497.687	3.19783		5.98031	0.99891		186.034	0.56154	143.858	1.03674	242.621	1.22432
8.261	0.56094												212.291	1.2346	196.112	1.72022	186.355	1.51453	222.618	1.06814		500.306	3.21526		6.01198	0.99905		187.011	0.54314	144.611	1.03553	243.909	1.22624
8.301	0.55652												213.406	1.21395	197.154	1.72091	187.327	1.51645	223.78	1.06679		502.925	3.23046		6.04361	1.00041		187.985	0.52375	145.378	1.03725	245.183	1.22702
8.343	0.55313												214.525	1.1904	198.173	1.72131	188.295	1.51422	224.966	1.06694		505.545	3.27065		6.07525	0.99891		188.969	0.50692	146.15	1.0405	246.472	1.22848
8.387	0.55345												215.637	1.15835	199.185	1.72086	189.26	1.51591	226.111	1.06745		508.164	3.28572		6.10689	0.99858		189.964	0.48348	146.911	1.04054	247.779	1.2302
8.434	0.55757												216.74	1.1258	200.227	1.71964	190.247	1.5144	227.255	1.069		510.784	3.316		6.13852	0.99794		190.955	0.46125	147.681	1.04307	249.077	1.22981
8.486	0.56317												217.864	1.09515	201.276	1.72207	191.229	1.51462	228.433	1.06849		513.403	3.33973		6.17016	0.99853		191.95	0.44833	148.45	1.0443	250.346	1.23139
8.534	0.56305												218.995	1.05834	202.31	1.72329	192.223	1.51848	229.628	1.06942		516.022	3.36046		6.2018	0.99917		192.96	0.43535	149.203	1.04485	251.607	1.23278
8.575	0.56237												220.107	1.02585	203.348	1.72568	193.22	1.51667	230.811	1.06979		518.642	3.38505		6.23343	0.99836		193.958	0.42041	149.961	1.04753	252.895	1.23183
8.614	0.55897												221.258	0.99396	204.397	1.7267	194.217	1.51721	231.993	1.06964		521.261	3.43189		6.26507	0.99814		194.932	0.40469	150.731	1.04723	254.212	1.23566
8.655	0.5552												222.382	0.94699	205.42	1.72618	195.168	1.51693	233.176	1.07004		523.881	3.45343		6.29671	0.99783		195.927	0.38796	151.509	1.04999	255.505	1.23769
8.699	0.55472												223.485	0.89275	206.447	1.72565	196.143	1.51385	234.337	1.07194		526.5	3.45814		6.32835	0.99768		196.911	0.36832	152.275	1.05306	256.807	1.23758
8.743	0.55132												224.573	0.81014	207.444	1.72324	197.126	1.51559	235.49	1.07156		529.119	3.50158		6.36002	0.99755		197.903	0.34137	153.056	1.05323	258.124	1.24074
8.79	0.55086												225.688	0.68041	208.493	1.7238	198.112	1.5153	236.651	1.07048		531.739	3.52838		6.39165	0.99742		198.88	0.30874	153.811	1.05515	259.435	1.23998
8.835	0.55495												226.816	0.53026	209.524	1.7259	199.088	1.51608	237.829	1.07113		534.358	3.53929		6.42329	0.99751		199.868	0.27756	154.57	1.05656	260.677	1.23982
8.879	0.55143												227.927	0.28824	210.562	1.72764	200.071	1.51734	239.003	1.07184		536.978	3.55487		6.45493	0.99784		200.863	0.24674	155.323	1.05551	261.947	1.2404
8.921	0.55031												229.038	0.12453	211.585	1.72822	201.06	1.51702	240.177	1.07076		539.597	3.59149		6.48656	0.99721				156.081	1.05901	263.254	1.23925
8.962	0.54941												230.162	0.04753	212.612	1.72996	202.033	1.51629	241.36	1.07126		542.216	3.60896		6.5182	0.99736				156.851	1.06053	264.552	1.2427
9.003	0.55														213.638	1.73012	202.998	1.51683	242.517	1.07001		544.836	3.64184		6.54987	0.99859				157.617	1.06047	265.836	1.24388
9.048	0.55069														214.654	1.73005	203.984	1.5153	243.67	1.07051		547.455	3.67117		6.58148	0.99829				158.387	1.06369	267.124	1.24358
9.089	0.54807														215.696	1.73021	204.977	1.51826	244.844	1.07317		550.075	3.69487		6.61314	0.998				159.156	1.06317	268.417	1.24519
9.128	0.5458														216.737	1.73204	205.96	1.51865	246.039	1.07051		552.694	3.71963		6.64478	0.99778				159.917	1.06662	269.687	1.24452
9.169	0.54331														217.79	1.73425	206.943	1.51559	247.213	1.07096		555.313	3.75391		6.67642	0.99771				160.667	1.06793	270.98	1.24369
9.218	0.54301														218.836	1.73496	207.933	1.51736	248.416	1.07236		557.933	3.78388		6.70809	0.99845				161.429	1.06645	272.273	1.24595
9.268	0.54524														219.873	1.73682	208.898	1.5167	249.578	1.07163		560.552	3.81757		6.73972	0.99912				162.192	1.06917	273.575	1.24496
9.315	0.5479														220.878	1.73685	209.866	1.5148	250.747	1.07245		563.172	3.88648		6.77136	0.99839				162.973	1.07106	274.878	1.24804
9.363	0.54746														221.908	1.73619	210.842	1.51519	251.875	1.06856		565.791	3.90964		6.803	0.99843				163.751	1.07185	276.18	1.2497
9.404	0.5479														222.946	1.73688	211.835	1.51425	253.053	1.06849		568.41	3.92134		6.83464	0.99897				164.528	1.07636	277.464	1.24757
9.445	0.54374														223.977	1.73759	212.818	1.51591	254.227	1.06827		571.03	3.93081		6.86627	0.99903				165.303	1.07596	278.729	1.24984
9.483	0.53783														225.004	1.73786	213.801	1.51709	255.405	1.06952		573.649	3.95708		6.89791	0.99931				166.042	1.0755	279.999	1.24808
9.52	0.53745														226.042	1.73762	214.787	1.51561	256.579	1.07108		576.269	3.99503		6.92955	0.99954				166.801	1.07745	281.297	1.2473
9.559	0.53272														227.068	1.74042	215.759	1.51676	257.758	1.07204		578.888	4.01042		6.96118	0.99973				167.565	1.07576	282.599	1.24873
9.606	0.53176														228.08	1.74005	216.724	1.51491	258.94	1.07158		581.507	4.03289		6.99282	0.99905				168.326	1.07807	283.878	1.24798
9.655	0.53757														229.096	1.74146	217.696	1.51297	260.084	1.07197		584.127	4.07088		7.02449	1.00003				169.076	1.07841	285.181	1.24926
9.7	0.53571														230.145	1.7421	218.686	1.51404	261.225	1.07129		586.746	4.12152		7.05613	0.99954				169.851	1.0785	286.474	1.25096
9.746	0.53666														231.176	1.74271	219.68	1.51465	262.39	1.06908		589.366	4.17463		7.08776	0.99805				170.618	1.08284	287.753	1.2491
9.793	0.53832														232.214	1.74317	220.67	1.51581	263.594	1.07214		591.985	4.19996		7.1194	0.99758				171.373	1.08312	289.023	1.24969
9.838	0.53909														233.263	1.74492	221.666	1.51701	264.78	1.07416		594.604	4.2433		7.15104	0.99843				172.126	1.0831	290.311	1.24938
9.879	0.53509														234.312	1.74725	222.653	1.51474	265.963	1.07377		597.224	4.26479		7.18268	0.99945				172.898	1.08567	291.627	1.25016
9.921	0.53054														235.327	1.74928	223.611	1.51423	267.158	1.07383		599.843	4.28662		7.21434	0.99936				173.684	1.08518	292.93	1.2522
9.964	0.52867														236.343	1.74693	224.583	1.51305	268.307	1.0732		602.463	4.31171		7.24595	0.99896				174.462	1.08775	294.237	1.25167
10.008	0.52846														237.377	1.74665	225.576	1.51043	269.472	1.07283		605.082	4.36432		7.27762	0.99959				175.221	1.08851	295.553	1.25229
10.048	0.52557														238.411	1.7478	226.566	1.51141	270.642	1.0748		607.701	4.43876		7.30922	0.99902				175.996	1.08879	296.842	1.25271
10.089	0.52513														239.449	1.74958	227.524	1.50941	271.807	1.07188		610.321	4.48015		7.34089	0.99893				176.751	1.09165	298.102	1.24923
10.133	0.52468														240.484	1.75103	228.51	1.50919	272.977	1.0736		612.94	4.51851		7.37253	0.99876				177.507	1.09051	299.381	1.24943
10.18	0.52424														241.514	1.7508	229.493	1.51212	274.16	1.07314		615.56	4.54903		7.4042	0.99855				178.271	1.09026	300.688	1.24902
10.229	0.52632														242.526	1.75112	230.458	1.50942	275.342	1.072		618.179	4.59546		7.43584	0.99859				179.035	1.09259	301.949	1.24494
10.269	0.52495														243.542	1.75067	231.42	1.50805	276.47	1.06996		620.798	4.61376		7.46747	0.99761				179.801	1.0918	303.228	1.24788
10.307	0.51906														244.576	1.74991	232.399	1.5089	277.627	1.06876		623.418	4.64532		7.49911	0.9975				180.568	1.09342	304.507	1.24648
10.349	0.51886														245.61	1.75021	233.399	1.50773	278.788	1.06976		626.037	4.68581		7.53075	0.99798				181.335	1.09531	305.791	1.24448
10.396	0.51662														246.652	1.75115	234.389	1.50962	279.979	1.0718		628.657	4.72173		7.56238	0.99736				182.085	1.09449	307.065	1.2457
10.44	0.51828														247.708	1.75278	235.382	1.51046	281.161	1.07227		631.276	4.80227		7.59402	0.99757				182.841	1.09699	308.358	1.24403
10.486	0.5193														248.772	1.75443	236.376	1.50881	282.348	1.07114		633.896	4.82921		7.62566	0.99708				183.593	1.09709	309.661	1.24437
10.531	0.51617														249.78	1.75344	237.337	1.50998	283.543	1.07296		636.515	4.86252		7.6573	0.99708				184.368	1.09655	310.968	1.24695
10.574	0.51542														250.792	1.75246	238.302	1.50822	284.713	1.07326		639.134	4.90535		7.68893	0.99694				185.135	1.10051	312.28	1.24482
10.613	0.51377														251.808	1.75107	239.292	1.50564	285.849	1.07319		641.754	4.95885		7.7206	0.9971				185.921	1.1009	313.591	1.24612
10.652	0.50944														252.861	1.74992	240.275	1.50671	287.023	1.07358		644.373	5.03878		7.75224	0.99749				186.707	1.10158	314.894	1.24604
10.691	0.50706														253.902	1.75032	241.254	1.50565	288.209	1.07296		646.993	5.13888		7.78388	0.99802				187.49	1.10426	316.14	1.24189
10.735	0.5043														254.926	1.75042	242.237	1.50638	289.375	1.07412		649.612	5.25052		7.81551	0.99831				188.221	1.10123	317.424	1.24168
10.781	0.50618														255.967	1.75056	243.209	1.5046	290.545	1.07378		652.231	5.42603		7.84715	0.99834				188.974	1.10166	318.736	1.23914
10.824	0.50682														256.998	1.74992	244.181	1.50292	291.71	1.07279		654.851	5.52142		7.87879	0.99901				189.749	1.10071	320.024	1.23753
10.868	0.50331														258.013	1.74978	245.129	1.50235	292.88	1.07171		657.47	5.65502		7.91043	0.999				190.518	1.10111	321.308	1.23896
10.915	0.50814														259.033	1.74842	246.122	1.50322	294.029	1.07094		660.09	5.78189		7.94206	1.00054				191.274	1.10336	322.606	1.23544
10.962	0.50708														260.067	1.74852	247.115	1.50332	295.173	1.07231		662.709	5.97361		7.9737	1.00076				192.041	1.10327	323.889	1.23576
11.009	0.50391														261.109	1.75019	248.105	1.50557	296.364	1.07292		665.328	6.29423		8.00534	1.00057				192.81	1.10307	325.159	1.23424
11.055	0.50467														262.158	1.7494	249.106	1.50623	297.546	1.07158		667.948	6.36065		8.03697	1.00077				193.563	1.10384	326.424	1.22904
11.097	0.50338														263.196	1.75048	250.102	1.50681	298.767	1.07387		670.567	6.57933		8.06864	0.99864				194.319	1.10182	327.713	1.22976
11.135	0.49981														264.215	1.75017	251.085	1.50639	299.945	1.07417		673.187	7.11327		8.10028	0.99776				195.077	1.10326	328.997	1.22961
11.172	0.49466														265.238	1.75101	252.04	1.50221	301.115	1.07438		675.806	7.37141		8.13192	0.99856				195.858	1.10567	330.322	1.22663
11.212	0.49007														266.272	1.7517	252.994	1.49999	302.268	1.07192		678.425	8.02799		8.16359	0.99906				196.63	1.10442	331.634	1.22778
11.254	0.49115														267.306	1.74974	253.988	1.5001	303.429	1.06956		681.045	8.37767		8.19519	0.99926				197.408	1.10754	332.927	1.22559
11.301	0.49192														268.33	1.75006	254.977	1.49961	304.603	1.07081		683.664	8.68673		8.22686	0.9985				198.171	1.10803	334.216	1.2231
11.351	0.49195														269.368	1.75092	255.953	1.4997	305.777	1.07171		686.284	9.4023		8.25847	0.99809				198.927	1.10625	335.504	1.22221
11.395	0.49354														270.402	1.75203	256.929	1.49858	306.938	1.07267		688.903	9.77792		8.29013	0.99875				199.699	1.10863	336.788	1.21661
11.44	0.49156														271.451	1.75222	257.915	1.49798	308.121	1.07184		691.522	11.011		8.32177	0.99907				200.466	1.10779	338.09	1.21585
11.484	0.49143														272.459	1.75125	258.884	1.49749	309.295	1.07165		694.142	12.0717		8.35341	0.99792				201.233	1.10737	339.369	1.2138
11.528	0.49153														273.471	1.75211	259.859	1.49523	310.439	1.07097		696.761	14.1065		8.38505	0.9987				201.983	1.10934	340.672	1.21002
11.571	0.48501														274.498	1.752	260.846	1.49458	311.579	1.07029		699.381	15.8508		8.41668	0.99783				202.75	1.10729	341.969	1.20754
11.614	0.48312														275.539	1.75177	261.839	1.49492	312.766	1.07057		702	28653500		8.44835	0.99704				203.522	1.1091	343.244	1.20281
11.662	0.48662														276.581	1.7533	262.839	1.49472	313.957	1.07092					8.47999	0.99733				204.272	1.1099	344.514	1.19733
11.704	0.48542														277.634	1.75504	263.843	1.49562	315.135	1.07253					8.51163	0.99792				205.028	1.10847	345.807	1.1937
11.745	0.48312														278.676	1.7554	264.812	1.49545	316.318	1.07118					8.54326	0.99788				205.789	1.11018	347.1	1.18543
11.784	0.47791														279.71	1.75578	265.766	1.49209	317.517	1.07339					8.5749	0.99802				206.566	1.11005	348.393	1.181
11.826	0.4743														280.722	1.75352	266.739	1.49059	318.678	1.07099					8.60654	0.99813				207.336	1.10918	349.691	1.17368
11.872	0.4767														281.745	1.7532	267.718	1.48796	319.827	1.07218					8.63817	0.99788				208.111	1.11221	350.993	1.15935
11.919	0.4763														282.783	1.75365	268.708	1.4873	320.98	1.07252					8.66981	0.99776				208.883	1.11252	352.286	1.14937
11.958	0.47659														283.817	1.75466	269.683	1.48857	322.183	1.07154					8.70145	0.99856				209.65	1.11405	353.57	1.13891
11.999	0.47557														284.859	1.7539	270.666	1.48776	323.357	1.07086					8.73312	0.99861				210.403	1.11427	354.826	1.12767
12.044	0.47082														285.882	1.75252	271.652	1.48764	324.514	1.07107					8.76475	0.9986				211.156	1.10992	356.133	1.11932
12.093	0.47222														286.912	1.75402	272.607	1.4871	325.688	1.06965					8.79639	0.9992				211.93	1.11171	357.449	1.1101
12.14	0.47328														287.92	1.75364	273.565	1.48376	326.845	1.06949					8.82803	0.99883				212.7	1.11263	358.724	1.10418
12.187	0.47004														288.947	1.75372	274.544	1.48403	328.002	1.0707					8.85967	0.99937				213.464	1.11102	360.021	1.10032
12.232	0.46986														289.978	1.75212	275.551	1.48539	329.16	1.07105					8.8913	0.99912				214.228	1.11322	361.305	1.09334
12.271	0.46922														291.023	1.75369	276.541	1.48473	330.334	1.07057					8.92294	0.99966				214.986	1.11226	362.575	1.08939
12.312	0.46434														292.054	1.7541	277.545	1.48718	331.52	1.07135					8.95461	1.00002				215.739	1.11203	363.845	1.08358
12.348	0.46136														293.095	1.75437	278.535	1.48575	332.715	1.07209					8.98621	1.0004				216.5	1.1134	365.138	1.07498
12.386	0.45558														294.141	1.75459	279.514	1.48471	333.902	1.07136					9.01785	1.00014				217.267	1.11223	366.45	1.07354
12.43	0.45528														295.156	1.75265	280.476	1.48463	335.072	1.06986					9.04952	0.99964				218.042	1.11466	367.766	1.06894
12.477	0.457														296.187	1.75175	281.441	1.47944	336.22	1.07232					9.08116	0.99764				218.817	1.11632	369.068	1.06185
12.521	0.45655														297.228	1.75088	282.441	1.47821	337.386	1.07122					9.11279	0.99797				219.586	1.11578	370.361	1.05842
12.564	0.45686														298.266	1.7509	283.41	1.47809	338.56	1.07101					9.14446	0.99874				220.353	1.11599	371.631	1.04984
12.61	0.45664														299.286	1.75188	284.389	1.47685	339.725	1.07111					9.1761	0.9986				221.098	1.11458	372.906	1.04378
12.659	0.45517														300.324	1.75125	285.368	1.47653	340.891	1.07178					9.20771	0.99768				221.867	1.11364	374.194	1.0329
12.706	0.4555														301.358	1.75079	286.348	1.47565	342.078	1.07037					9.23934	0.99774				222.636	1.11563	375.506	1.01741
12.749	0.45468														302.377	1.74994	287.306	1.47306	343.269	1.07023					9.27098	0.9986				223.4	1.11367	376.771	1.00902
12.793	0.45563														303.382	1.74712	288.278	1.47356	344.396	1.06859					9.30265	0.99865				224.159	1.1147	378.069	1.00083
12.833	0.45396														304.416	1.74737	289.264	1.47196	345.553	1.06839					9.33429	0.99866				224.928	1.11608	379.366	0.99185
12.873	0.44765														305.484	1.74905	290.254	1.47208	346.727	1.06977					9.36592	0.99841				225.692	1.11418	380.636	0.98701
12.911	0.44334														306.492	1.74694	291.254	1.47601	347.918	1.07094					9.39756	0.99795				226.442	1.11425	381.892	0.97827
12.955	0.43976														307.53	1.74735	292.244	1.47375	349.096	1.07237					9.42923	0.99855				227.192	1.11353	383.19	0.97387
13	0.43998														308.579	1.748	293.23	1.47316	350.279	1.07062					9.46087	0.9983				227.965	1.11323	384.497	0.97089
13.05	0.44209														309.609	1.74859	294.188	1.47151	351.457	1.0706					9.4925	0.99798				228.748	1.11615	385.799	0.96336
13.096	0.44136														310.621	1.7487	295.171	1.4681	352.627	1.07185					9.52414	0.9977				229.534	1.11446	387.097	0.96105
13.137	0.4388														311.644	1.74594	296.157	1.46913	353.788	1.07043					9.55578	0.99769				230.29	1.115	388.409	0.95682
13.179	0.43842														312.693	1.74612	297.14	1.46801	354.949	1.06939					9.58742	0.99676				231.065	1.11694	389.702	0.94991
13.221	0.43336														313.728	1.74671	298.109	1.4649	356.132	1.07123					9.61905	0.99774				231.828	1.115	390.967	0.94638
13.265	0.43391														314.762	1.74704	299.091	1.46523	357.297	1.06975					9.65069	0.99813				232.573	1.11455	392.241	0.93907
13.309	0.43404														315.789	1.74691	300.074	1.46341	358.48	1.07045					9.68233	0.99826				233.326	1.1149	393.553	0.93542
13.355	0.43243														316.804	1.74589	301.046	1.4629	359.645	1.06955					9.71396	0.99834				234.098	1.11317	394.832	0.93194
13.398	0.42989														317.827	1.74508	301.994	1.46188	360.802	1.06957					9.7456	0.99836				234.865	1.1148	396.125	0.92623
13.444	0.42823														318.865	1.74508	302.987	1.45929	361.955	1.06953					9.7773	0.9981				235.632	1.11458	397.418	0.92233
13.486	0.42842														319.933	1.74549	303.991	1.45945	363.125	1.07052					9.80891	0.99862				236.393	1.11321	398.702	0.91653
13.527	0.42588														320.96	1.74516	304.984	1.46047	364.299	1.06943					9.84054	0.99899				237.154	1.11505	399.972	0.90949
13.569	0.42149														322.005	1.74653	305.967	1.46092	365.481	1.06965					9.87221	0.99966				237.904	1.11346	401.242	0.90534
13.615	0.42446														323.028	1.74544	306.953	1.46207	366.655	1.07065					9.90382	0.99902				238.676	1.11414	402.544	0.90089
13.654	0.42249														324.051	1.74247	307.926	1.46078	367.85	1.07216					9.93546	0.99865				239.451	1.1143	403.861	0.8957
13.695	0.41662														325.078	1.74153	308.877	1.45568	369.033	1.07127					9.96712	0.99977				240.218	1.11242	405.168	0.89118
13.735	0.41701														326.105	1.74002	309.845	1.45537	370.177	1.06946					9.99876	0.9998				241.015	1.11641	406.47	0.8853
13.783	0.41814														327.143	1.74169	310.838	1.45392	371.347	1.07001					10.0304	0.99927				241.779	1.1164	407.763	0.88149
13.833	0.41721														328.185	1.74123	311.818	1.4541	372.538	1.07017					10.062	0.99811				242.543	1.11458	409.014	0.87551
13.881	0.41626														329.204	1.73994	312.811	1.4535	373.691	1.06734					10.0937	0.99837				243.301	1.11366	410.284	0.86946
13.93	0.41721														330.253	1.74043	313.79	1.45221	374.844	1.06774					10.1253	0.9983				244.051	1.11061	411.587	0.86438
13.969	0.41667														331.283	1.73898	314.759	1.45135	376.03	1.06818					10.157	0.99823				244.821	1.10989	412.884	0.857
14.008	0.41121														332.303	1.7387	315.727	1.45186	377.196	1.06832					10.1886	0.99782				245.587	1.11073	414.154	0.85035
14.044	0.40469														333.33	1.73662	316.714	1.44872	378.353	1.06961					10.2202	0.99851				246.346	1.10937	415.471	0.84701
14.082	0.40362														334.36	1.73473	317.714	1.44774	379.514	1.06838					10.2519	0.99845				247.118	1.11029	416.759	0.83915
14.123	0.40195														335.398	1.73531	318.708	1.4482	380.709	1.06992					10.2835	0.99884				247.885	1.11171	418.033	0.83452
14.168	0.39868														336.447	1.73587	319.701	1.44681	381.904	1.06947					10.3152	0.99904				248.635	1.10956	419.308	0.82718
14.215	0.39947														337.485	1.73603	320.698	1.44659	383.091	1.07156					10.3468	0.9986				249.388	1.11031	420.61	0.82099
14.259	0.40042														338.523	1.73555	321.695	1.44796	384.265	1.06965					10.3784	0.99905				250.149	1.10814	421.927	0.81458
14.303	0.3994														339.542	1.73445	322.646	1.44458	385.431	1.06742					10.4101	0.99767				250.932	1.10901	423.243	0.80901
14.35	0.39873														340.554	1.73287	323.6	1.44051	386.592	1.06641					10.4417	0.99767				251.702	1.11028	424.545	0.80025
14.397	0.39824														341.577	1.73237	324.586	1.43808	387.749	1.06791					10.4734	0.99803				252.477	1.10832	425.852	0.79521
14.441	0.39814														342.612	1.73192	325.573	1.43791	388.915	1.06606					10.505	0.99775				253.243	1.11025	427.113	0.78596
14.483	0.39573														343.65	1.73177	326.548	1.43775	390.089	1.06444					10.5367	0.99646				254.007	1.11053	428.383	0.77835
14.522	0.39419														344.695	1.73022	327.535	1.43673	391.258	1.06484					10.5683	0.99757				254.763	1.10744	429.648	0.76986
14.565	0.39398														345.722	1.73023	328.51	1.43773	392.441	1.06629					10.5999	0.99757				255.521	1.10668	430.946	0.76088
14.607	0.38916														346.741	1.72972	329.475	1.43562	393.606	1.06579					10.6316	0.99761				256.282	1.10573	432.239	0.75489
14.651	0.38641														347.757	1.72821	330.448	1.43403	394.772	1.06422					10.6632	0.99714				257.052	1.10483	433.536	0.74631
14.696	0.38711														348.783	1.72651	331.423	1.43391	395.937	1.06352					10.6948	0.99787				257.821	1.10583	434.829	0.73612
14.748	0.38581														349.825	1.7262	332.424	1.43329	397.095	1.06483					10.7265	0.99914				258.585	1.10425	436.099	0.72781
14.795	0.38716														350.863	1.72628	333.413	1.43358	398.281	1.06457					10.7581	0.99892				259.344	1.10364	437.383	0.7177
14.833	0.38656														351.927	1.72587	334.403	1.43375	399.459	1.06261					10.7898	0.99871				260.097	1.10413	438.672	0.7057
14.874	0.38218														352.958	1.72424	335.386	1.43133	400.642	1.06463					10.8215	0.999				260.855	1.10118	439.969	0.6944
14.914	0.37984														353.995	1.72303	336.358	1.43053	401.841	1.06581					10.8531	0.99899				261.63	1.10213	441.276	0.67476
14.96	0.37906														354.993	1.72215	337.33	1.42891	403.011	1.06594					10.8847	0.99838				262.402	1.10144	442.583	0.65944
15.007	0.37909														356.023	1.72119	338.309	1.42641	404.151	1.06415					10.9164	0.99849				263.172	1.10006	443.89	0.64794
15.054	0.37867														357.068	1.7193	339.292	1.4258	405.317	1.06277					10.948	0.99914				263.952	1.10178	445.174	0.63636
15.099	0.37873														358.095	1.71886	340.275	1.42411	406.486	1.06328					10.9796	1.00004				264.719	1.09987	446.435	0.62544
15.143	0.37489														359.126	1.71701	341.275	1.42334	407.665	1.06336					11.0112	1.00131				265.469	1.09898	447.718	0.61519
15.184	0.37189														360.167	1.71655	342.248	1.42301	408.83	1.06344					11.0429	1.00116				266.23	1.09845	449.016	0.60335
15.222	0.36697														361.198	1.71748	343.22	1.41985	410	1.06442					11.0746	0.99919				267.005	1.09758	450.319	0.59528
15.261	0.36515														362.217	1.71588	344.171	1.41861	411.17	1.06263					11.1062	0.99914				267.774	1.09657	451.602	0.58262
15.303	0.36196														363.233	1.71505	345.146	1.41782	412.327	1.06372					11.1379	0.99951				268.533	1.09659	452.9	0.57291
15.347	0.361														364.275	1.71315	346.143	1.41637	413.484	1.06293					11.1695	0.99993				269.299	1.09528	454.216	0.56519
15.388	0.36341														365.316	1.71176	347.126	1.41684	414.658	1.06283					11.2011	1.00002				270.061	1.09613	455.477	0.55235
15.432	0.36027														366.358	1.71156	348.109	1.41613	415.836	1.06199					11.2328	1				270.814	1.09395	456.724	0.54266
15.479	0.35729														367.392	1.71047	349.109	1.4158	417.031	1.06141					11.2644	1.00032				271.572	1.09103	457.998	0.53171
15.53	0.35998														368.426	1.71026	350.092	1.4175	418.222	1.06171					11.296	0.99842				272.325	1.09117	459.314	0.5202
15.579	0.35761														369.442	1.70874	351.046	1.41278	419.405	1.06081					11.3277	0.99864				273.103	1.09044	460.621	0.51051
15.624	0.3596														370.465	1.7065	352.022	1.41146	420.519	1.05947					11.3593	0.99773				273.883	1.09093	461.924	0.49848
15.664	0.35591														371.499	1.70365	353.015	1.41321	421.698	1.06026					11.391	0.99766				274.655	1.09119	463.226	0.48359
15.703	0.34804														372.53	1.7028	353.998	1.41051	422.88	1.06115					11.4226	0.9978				275.425	1.08963	464.501	0.4726
15.739	0.34475														373.553	1.7023	354.981	1.40863	424.046	1.05947					11.4543	0.99747				276.172	1.08934	465.78	0.45924
15.778	0.3422														374.598	1.70107	355.967	1.40857	425.219	1.05902					11.4859	0.99796				276.93	1.08693	467.068	0.44417
15.819	0.33853														375.644	1.70078	356.936	1.4066	426.406	1.05952					11.5175	0.99805				277.694	1.08515	468.347	0.42968
15.866	0.33847														376.655	1.69859	357.904	1.40566	427.58	1.05996					11.5492	0.99771				278.467	1.08585	469.645	0.41387
15.918	0.33705														377.675	1.69968	358.88	1.40416	428.725	1.06054					11.5808	0.99781				279.228	1.08404	470.947	0.39688
15.963	0.34217														378.709	1.69659	359.859	1.40266	429.873	1.06046					11.6125	0.99814				280.003	1.08324	472.245	0.3734
16.01	0.34327														379.777	1.69479	360.853	1.40233	431.056	1.05875					11.6441	0.99841				280.772	1.08358	473.51	0.3454
16.052	0.33591														380.789	1.69535	361.857	1.39995	432.242	1.05985					11.6758	0.99853				281.525	1.08104	474.785	0.31545
16.096	0.3347														381.834	1.69424	362.836	1.40068	433.437	1.06058					11.7074	0.99853				282.275	1.07927	476.078	0.28121
16.137	0.33028														382.883	1.69318	363.833	1.39982	434.607	1.06111					11.739	0.99872				283.034	1.07871
16.181	0.3267														383.917	1.69092	364.784	1.39661	435.79	1.05923					11.7706	0.99934				283.817	1.07837
16.222	0.32652														384.926	1.68858	365.763	1.39729	436.955	1.0588					11.8023	0.99932				284.581	1.07822
16.264	0.32354														385.941	1.68684	366.746	1.39543	438.112	1.05874					11.834	0.9999				285.361	1.07754
16.308	0.32166														386.987	1.6859	367.725	1.393	439.265	1.05791					11.8656	0.99933				286.122	1.0762
16.352	0.32045														388.01	1.68399	368.693	1.39303	440.448	1.05844					11.8972	0.99977				286.9	1.07622
16.397	0.31735														389.036	1.68191	369.683	1.39171	441.613	1.0584					11.9289	1.00097				287.65	1.07111
16.444	0.31633														390.082	1.6798	370.669	1.39155	442.787	1.05852					11.9605	1.0013				288.409	1.07086
16.49	0.31323														391.105	1.6807	371.638	1.39155	443.957	1.05749					11.9922	1.0007				289.181	1.07133
16.529	0.3102														392.132	1.68008	372.596	1.38813	445.118	1.05831					12.0238	1.00042				289.942	1.06796
16.567	0.30877														393.151	1.67617	373.579	1.38669	446.288	1.05829					12.0554	0.99886				290.703	1.06778
16.609	0.30463														394.181	1.67379	374.586	1.38861	447.445	1.05905					12.0871	0.99939				291.475	1.06659
16.653	0.30021														395.227	1.67288	375.573	1.38615	448.632	1.05849					12.1187	0.99976				292.237	1.06501
16.697	0.29897														396.272	1.67193	376.559	1.38678	449.823	1.05878					12.1504	0.99945				292.992	1.06467
16.745	0.29481														397.31	1.67118	377.542	1.38643	451.005	1.05796					12.182	0.99919				293.748	1.06221
16.792	0.29695														398.348	1.67033	378.521	1.3839	452.192	1.05822					12.2136	0.99926				294.512	1.06097
16.836	0.29698														399.364	1.66711	379.482	1.38211	453.366	1.05597					12.2453	0.9999				295.29	1.06172
16.877	0.28978														400.391	1.6651	380.455	1.37868	454.506	1.05607					12.2769	0.99975				296.064	1.06077
16.915	0.28631														401.432	1.66413	381.444	1.3777	455.676	1.05682					12.3086	0.99981				296.837	1.05955
16.951	0.28129														402.481	1.6606	382.424	1.37759	456.85	1.05551					12.3402	0.99912				297.601	1.05771
16.991	0.27742														403.486	1.65797	383.406	1.37604	458.015	1.05542					12.3718	1.00003				298.351	1.05456
17.037	0.2758														404.531	1.65486	384.389	1.37662	459.172	1.05526					12.4035	0.99971				299.117	1.05488
17.081	0.27474														405.565	1.65304	385.358	1.37541	460.367	1.05599					12.4351	0.99984				299.887	1.05214
17.125	0.27322														406.581	1.65086	386.333	1.37236	461.545	1.05496					12.4667	0.99899				300.656	1.04969
17.173	0.27331														407.589	1.64797	387.302	1.37243	462.698	1.05338					12.4984	0.99903				301.42	1.04962
17.223	0.27073														408.62	1.646	388.295	1.37122	463.851	1.05518					12.5301	0.99941				302.187	1.04782
17.274	0.26972														409.665	1.64317	389.285	1.36922	465.025	1.05484					12.5617	0.9979				302.965	1.04592
17.317	0.26737														410.718	1.64171	390.286	1.37062	466.216	1.05411					12.5933	0.99746				303.701	1.04409
17.358	0.26309														411.748	1.63996	391.265	1.36733	467.39	1.05341					12.625	0.99842				304.44	1.04044
17.394	0.25599														412.794	1.63805	392.248	1.3663	468.556	1.05262					12.6566	0.99818				305.201	1.03826
17.432	0.24995														413.821	1.63697	393.206	1.36598	469.742	1.0546					12.6882	0.99906				305.987	1.03742
17.47	0.24493														414.836	1.63279	394.185	1.36244	470.933	1.05327					12.7199	0.99902				306.762	1.03552
17.512	0.24209														415.856	1.62923	395.175	1.36075	472.073	1.05165					12.7515	0.99949				307.534	1.03462
17.559	0.23931														416.905	1.62721	396.161	1.35851	473.243	1.05183					12.7832	0.99989				308.309	1.0331
17.614	0.2392														417.931	1.62494	397.137	1.35745	474.417	1.05127					12.8148	0.99951				309.073	1.03141
17.662	0.23725														418.973	1.62346	398.123	1.35789	475.591	1.05191					12.8465	0.9997				309.829	1.02985
17.705	0.23436														420.007	1.61991	399.113	1.35678	476.769	1.0522					12.8781	0.99964				310.587	1.02644
17.749	0.2322														421.023	1.61578	400.071	1.35563	477.939	1.05009					12.9098	1.00048				311.365	1.0252
17.789	0.22527														422.042	1.61339	401.036	1.35537	479.092	1.04907					12.9414	1.00026				312.129	1.02379
17.832	0.21992														423.069	1.61022	402.008	1.3511	480.249	1.04779					12.973	1.0013				312.896	1.02121
17.872	0.21681														424.118	1.60741	403.005	1.35088	481.419	1.0471					13.0047	1.00178				313.66	1.01901
17.916	0.21271														425.156	1.60411	403.998	1.35123	482.593	1.04735					13.0363	1.00124				314.41	1.01505
17.96	0.21198														426.194	1.60178	404.991	1.34836	483.775	1.04784					13.0679	0.99806				315.168	1.0131
18.004	0.20673														427.236	1.59969	405.967	1.34946	484.953	1.04743					13.0996	0.99803				315.935	1.01152
18.046	0.20198														428.27	1.59656	406.943	1.34762	486.14	1.04713					13.1312	0.99879				316.699	1.00819
18.092	0.19828														429.286	1.59304	407.915	1.34394	487.314	1.04682					13.1629	0.9994				317.468	1.00557
18.137	0.19443														430.316	1.5891	408.898	1.34474	488.458	1.04468					13.1945	0.99972				318.24	1.0054
18.181	0.19185														431.354	1.58683	409.873	1.34027	489.616	1.04595					13.2262	0.99936				319.021	1.00204
18.22	0.1886														432.392	1.58124	410.849	1.33896	490.815	1.04718					13.2578	0.99932				319.779	0.9999
18.261	0.18617														433.408	1.57604	411.835	1.34003	491.985	1.04606					13.2895	0.9995				320.524	0.99698
18.302	0.18076														434.449	1.5725	412.822	1.33683	493.146	1.04518					13.3211	0.99937				321.288	0.99267
18.347	0.1759														435.48	1.56984	413.787	1.33543	494.328	1.045					13.3527	0.99857				322.063	0.99089
18.398	0.17156														436.499	1.56655	414.752	1.334	495.494	1.04433					13.3843	0.9991				322.827	0.98883
18.445	0.17127														437.507	1.56025	415.731	1.33187	496.655	1.04333					13.416	0.99916				323.582	0.98505
18.492	0.16745														438.553	1.55615	416.724	1.33201	497.804	1.04289					13.4476	0.99876				324.355	0.9832
18.534	0.16355														439.609	1.55253	417.707	1.33017	498.978	1.04419					13.4793	0.99925				325.127	0.9787
18.573	0.1567														440.644	1.54603	418.697	1.33001	500.165	1.04448					13.511	0.99885				325.882	0.97509
18.611	0.15004														441.681	1.54073	419.69	1.33117	501.347	1.04194					13.5426	0.99806				326.633	0.97237
18.647	0.14478														442.719	1.53271	420.669	1.32692	502.525	1.0406					13.5742	0.99803				327.408	0.96864
18.686	0.14255														443.746	1.52717	421.635	1.32599	503.703	1.04139					13.6059	0.99836				328.191	0.96659
18.733	0.14044														444.777	1.5209	422.614	1.32532	504.856	1.04183					13.6375	0.99863				328.966	0.96295
18.782	0.13883														445.789	1.5114	423.607	1.32248	506.026	1.0431					13.6691	0.99874				329.732	0.95741
18.826	0.14073														446.812	1.50297	424.583	1.32369	507.196	1.0407					13.7008	0.99855				330.488	0.95423
18.873	0.13585														447.857	1.49628	425.555	1.32004	508.374	1.03913					13.7324	0.99751				331.244	0.94778
18.921	0.13256														448.899	1.4899	426.538	1.3167	509.54	1.03899					13.7641	0.99864				332.005	0.94438
18.97	0.12898														449.933	1.48159	427.52	1.3178	510.73	1.039					13.7957	0.9991				332.772	0.94185
19.011	0.12282														450.952	1.47413	428.496	1.31558	511.896	1.03753					13.8273	0.99948				333.533	0.93551
19.053	0.11967														451.968	1.46547	429.465	1.31325	513.053	1.03837					13.859	0.99961				334.299	0.93213
19.092	0.11673														452.998	1.45875	430.458	1.3148	514.198	1.03697					13.8906	0.99959				335.069	0.92793
19.131	0.11093														454.04	1.453	431.455	1.31258	515.393	1.03891					13.9223	1.0002				335.836	0.92181
19.172	0.10843														455.078	1.44712	432.445	1.31207	516.588	1.03658					13.9539	1.00123				336.591	0.91769
19.214	0.10102														456.131	1.44206	433.431	1.30978	517.762	1.03524					13.9855	1.00092				337.344	0.91232
19.26	0.0987														457.176	1.43458	434.407	1.30727	518.936	1.03452					14.0172	1.00093				338.108	0.90598
19.313	0.09478														458.211	1.42805	435.379	1.30765	520.122	1.03534					14.0488	0.99967				338.883	0.9005
19.362	0.09226														459.211	1.42024	436.347	1.30492	521.292	1.03529					14.0805	0.99849				339.655	0.89445
19.404	0.08743														460.227	1.41193	437.337	1.30223	522.441	1.03355					14.1121	0.99817				340.425	0.89016
19.442	0.08065														461.276	1.40583	438.32	1.30125	523.602	1.03076					14.1437	0.99941				341.205	0.88307
19.482	0.07638														462.306	1.40039	439.285	1.29828	524.797	1.02952					14.1754	0.99924				341.972	0.87633
19.525	0.07453														463.333	1.39361	440.278	1.2972	525.971	1.02884					14.207	0.99892				342.716	0.86827
19.565	0.07029														464.36	1.38613	441.258	1.29745	527.133	1.0292					14.2387	0.99899				343.478	0.86002
19.612	0.06778														465.394	1.3772	442.226	1.29258	528.294	1.02574					14.2703	0.99829				344.247	0.85133
19.658	0.06529														466.406	1.36998	443.181	1.293	529.459	1.02409					14.302	0.99922				345.014	0.84392
19.703	0.05923														467.429	1.36285	444.16	1.2933	530.621	1.02552					14.3336	0.99951				345.778	0.83381
19.747	0.05762														468.475	1.35391	445.16	1.29136	531.774	1.02427					14.3653	0.99913				346.542	0.8249
19.788	0.05401														469.542	1.34658	446.147	1.29112	532.948	1.02359					14.3969	0.99908				347.308	0.81536
19.829	0.05146														470.573	1.33893	447.14	1.28918	534.134	1.02328					14.4285	0.99853				348.061	0.80295
19.871	0.0478														471.618	1.33132	448.133	1.28762	535.317	1.02266					14.4602	0.99851				348.811	0.7924
19.913	0.04202														472.641	1.32355	449.116	1.28922	536.512	1.02184					14.4918	0.99875				349.572	0.78182
19.954	0.03838														473.653	1.31635	450.074	1.28415	537.686	1.01863					14.5235	0.99865				350.356	0.76935
19.995	0.03684														474.676	1.30773	451.039	1.28318	538.83	1.01718					14.5551	0.99809				351.133	0.75713
20.039	0.03315														475.699	1.29753	452.029	1.28322	539.991	1.01593					14.5868	0.99756				351.908	0.74374
20.089	0.03062														476.741	1.28866	453.012	1.27964	541.17	1.01604					14.6184	0.99819				352.675	0.72932
20.138	0.0283														477.753	1.27929	454.002	1.28058	542.339	1.01362					14.65	0.99766				353.42	0.71426
20.186	0.02561														478.802	1.27198	454.977	1.27773	543.509	1.01067					14.6817	0.99847				354.178	0.69959
20.229	0.02307														479.847	1.26207	455.957	1.27542	544.7	1.00937					14.7133	0.99916				354.95	0.6818
20.266	0.01768														480.852	1.25304	456.925	1.27688	545.874	1.00764					14.7449	0.99938				355.72	0.66278
20.302	0.01519														481.868	1.24255	457.901	1.27166	547.023	1.0069					14.7766	0.99949				356.467	0.64265
20.34	0.01415														482.905	1.22993	458.869	1.27	548.163	1.00176					14.8082	0.99975				357.245	0.62417
20.381	0.00889														483.966	1.21945	459.87	1.27022	549.341	1.00027					14.8398	1.00001				358.017	0.60271
20.426	0.00601														485.019	1.20382	460.856	1.26592	550.536	0.99755					14.8715	0.99885				358.764	0.57925
20.475	0.00427														486.064	1.16921	461.853	1.26832	551.723	0.99383					14.9032	0.99979				359.523	0.55758
20.523	0.00251														487.113	1.08071	462.832	1.26651	552.905	0.98655					14.9348	1.00103				360.29	0.53165
20.569	-0.00059														488.14	1.0221	463.79	1.26273	554.079	0.98144					14.9664	1.00069				361.07	0.468
20.617	-0.00109														489.148	0.9951	464.766	1.26555	555.232	0.97459					14.9981	1.0003				361.839	0.40345
20.661	-0.00644														490.141	0.97624	465.749	1.26107	556.385	0.96316					15.0297	1.0009				362.612	0.36303
20.702	-0.00891														491.187	0.95949	466.731	1.25864	557.555	0.9496					15.0614	0.99883				363.389	0.33391
20.743	-0.01124														492.217	0.94431	467.7	1.25828	558.729	0.93317					15.093	0.99876				364.151	0.30623
20.783	-0.0106														493.237	0.92961	468.693	1.25503	559.89	0.90514					15.1246	0.99812
20.824	-0.01362														494.271	0.91797	469.687	1.2561	561.068	0.87252					15.1563	0.99941
20.863	-0.01514														495.309	0.90547	470.652	1.25513	562.251	0.84172					15.1879	0.99977
20.907	-0.01642														496.317	0.89199	471.617	1.25067	563.412	0.81707					15.2195	0.99882
20.954	-0.01789														497.347	0.88034	472.603	1.25126	564.582	0.79381					15.2512	0.99908
21.006	-0.01947														498.393	0.86704	473.6	1.24914	565.743	0.7665					15.2829	0.99892
21.056	-0.02121														499.438	0.85494	474.59	1.24759	566.926	0.73366					15.3145	0.99958
21.097	-0.02613														500.487	0.8421	475.576	1.24862	568.121	0.70499					15.3461	0.99947
21.136	-0.03034														501.533	0.82867	476.577	1.24597	569.307	0.68403					15.3778	0.99855
21.175	-0.03044														502.574	0.81385	477.552	1.24465	570.498	0.66748					15.4094	0.99819
21.218	-0.03098														503.579	0.80085	478.528	1.24417	571.651	0.64997					15.4411	0.99908
21.263	-0.03164														504.613	0.78912	479.479	1.23901	572.795	0.63406					15.4727	0.99858
21.307	-0.03143														505.647	0.77459	480.451	1.24006	573.948	0.62181					15.5043	0.99751
21.356	-0.03353														506.693	0.76044	481.43	1.23866	575.118	0.60808					15.536	0.99777
21.401	-0.03685														507.712	0.74611	482.409	1.23394	576.301	0.59613					15.5676	0.99776
21.445	-0.03678														508.746	0.73322	483.389	1.23565	577.462	0.57924					15.5993	0.9983
21.486	-0.04014														509.78	0.71845	484.364	1.23281	578.649	0.56424					15.6309	0.99723
21.525	-0.03944														510.796	0.70357	485.333	1.23094	579.814	0.54581					15.6625	0.99728
21.567	-0.04245														511.801	0.68578	486.326	1.23133	580.975	0.52836					15.6942	0.99799
21.61	-0.04459														512.838	0.66438	487.32	1.2276	582.128	0.51055					15.7258	0.99877
21.65	-0.04513														513.88	0.63612	488.309	1.22749	583.315	0.4919					15.7575	0.99838
21.693	-0.04585														514.926	0.60051	489.299	1.22721	584.51	0.46999					15.7891	0.99883
21.738	-0.04763														515.975	0.54902	490.296	1.22434	585.697	0.44207					15.8208	0.99862
21.788	-0.04563														517.005	0.48329	491.272	1.22424	586.888	0.3687					15.8524	0.99931
21.837	-0.0492														518.039	0.21532	492.23	1.22099	588.062	0.132					15.884	0.99902
21.887	-0.04642														519.059	0.06862	493.209	1.21735	589.219	0.09444					15.9157	0.99977
21.928	-0.05238																494.199	1.22038							15.9473	0.99956
21.965	-0.05499																495.203	1.21457							15.979	0.99956
22.003	-0.05551																496.164	1.21242							16.0106	1.00071
22.041	-0.05435																497.14	1.21332							16.0422	1.00085
22.081	-0.05304																498.123	1.20888							16.0739	0.99847
22.122	-0.05511																499.088	1.20652							16.1055	0.99822
22.174	-0.05738																500.046	1.20445							16.1371	0.99897
22.224	-0.05682																501.032	1.20172							16.1688	0.99871
22.271	-0.05819																502.026	1.20536							16.2004	0.99827
22.317	-0.06112																503.019	1.20125							16.2321	0.99941
22.361	-0.05948																504.016	1.19966							16.2637	0.99952
22.403	-0.06043																504.991	1.19984							16.2954	0.99926
22.444	-0.06029																505.964	1.19452							16.327	0.99838
22.486	-0.06031																506.932	1.19342							16.3587	0.99812
22.527	-0.06068																507.908	1.19355							16.3903	0.99849
22.567	-0.06406																508.891	1.18864							16.422	0.99922
22.61	-0.06287																509.877	1.18915							16.4536	0.99881
22.655	-0.06268																510.867	1.18858							16.4852	0.99801
22.702	-0.06212																511.853	1.18419							16.5168	0.99834
22.749	-0.06288																512.818	1.18516							16.5485	0.99744
22.79	-0.06428																513.787	1.18093							16.5802	0.99752
22.829	-0.06542																514.762	1.17885							16.6118	0.99757
22.87	-0.06257																515.749	1.18039							16.6435	0.99775
22.911	-0.06091																516.749	1.17478							16.675	0.99738
22.956	-0.06245																517.728	1.17532							16.7067	0.99889
23.003	-0.06293																518.718	1.17368							16.7383	0.99798
23.052	-0.06375																519.701	1.17001							16.77	0.99824
23.099	-0.063																520.659	1.1703							16.8016	0.99923
23.143	-0.06543																521.624	1.16642							16.8333	0.99921
23.179	-0.06629																522.614	1.16452							16.8649	0.99945
23.218	-0.06499																523.6	1.16591							16.8965	0.9991
23.257	-0.06442																524.576	1.16124							16.9282	1.00042
23.301	-0.06641																525.569	1.16042							16.9598	1.00039
23.343	-0.06502																526.545	1.16077							16.9915	1.0009
23.386	-0.06422																527.513	1.15574							17.0231	1.0012
23.433	-0.06107																528.482	1.15599							17.0548	0.99837
23.483	-0.06545																529.465	1.15312							17.0864	0.99775
23.533	-0.06666																530.451	1.14954							17.118	0.99852
23.579	-0.06797																531.444	1.15124							17.1497	0.9993
23.618	-0.06533																532.445	1.14845							17.1813	0.99909
23.657	-0.06606																533.431	1.14641							17.2129	0.99935
23.693	-0.06612																534.386	1.14631							17.2446	0.99885
23.732	-0.06834																535.358	1.14165							17.2763	0.99899
23.773	-0.06624																536.333	1.1423							17.3079	0.99959
23.818	-0.06671																537.32	1.1404							17.3395	0.9992
23.872	-0.06964																538.299	1.13586							17.3712	0.99922
23.92	-0.06969																539.289	1.13701							17.4028	0.99866
23.966	-0.06796																540.271	1.13574							17.4344	0.99886
24.008	-0.06633																541.233	1.13264							17.4661	0.99856
24.049	-0.06822																542.198	1.13426							17.4977	0.99863
24.093	-0.07022																543.181	1.12955							17.5294	0.99876
24.133	-0.06965																544.181	1.12782							17.561	0.99749
24.176	-0.0727																545.171	1.12892							17.5927	0.99669
24.221	-0.07136																546.161	1.12529							17.6243	0.9973
24.265	-0.07212																547.147	1.12594							17.6559	0.99847
24.309	-0.07198																548.133	1.12428							17.6876	0.99784
24.353	-0.07215																549.098	1.12021							17.7192	0.99831
24.398	-0.07179																550.071	1.1205							17.7509	0.99885
24.442	-0.07462																551.053	1.1147							17.7825	0.99979
24.482	-0.07464																552.04	1.11389							17.8141	0.99921
24.521	-0.07352																553.012	1.11411							17.8458	0.99931
24.561	-0.07265																553.995	1.10967							17.8774	1.0002
24.605	-0.07086																554.981	1.10922							17.9091	1.00038
24.659	-0.07291																555.946	1.10831							17.9407	1.00067
24.707	-0.07222																556.936	1.10527							17.9724	1.00102
24.756	-0.07058																557.904	1.10559							18.004	1.00081
24.8	-0.07358																558.894	1.10342							18.0356	1.00137
24.84	-0.07289																559.88	1.09949							18.0673	0.99813
24.877	-0.07267																560.881	1.10075							18.0989	0.99816
24.913	-0.07558																561.867	1.09669							18.1305	0.99878
24.952	-0.07244																562.825	1.09414							18.1622	0.9987
24.997	-0.07319																563.797	1.09471							18.1938	0.9992
25.044	-0.07313																564.78	1.09026							18.2255	0.99859
25.088	-0.07282																565.763	1.08906							18.2571	0.99912
25.135	-0.07329																566.735	1.08681							18.2888	0.99907
25.182	-0.07395																567.725	1.0843							18.3204	0.99834
25.231	-0.07307																568.718	1.0852							18.3521	0.99906
25.272	-0.07286																569.68	1.08076							18.3837	0.99881
25.311	-0.07024																570.634	1.07878							18.4154	0.9996
25.348	-0.07213																571.62	1.07985							18.447	0.99859
25.386	-0.07455																572.624	1.07656							18.4786	0.99849
25.425	-0.07203																573.611	1.07668							18.5102	0.99788
25.469	-0.07229																574.597	1.07569							18.5419	0.99843
25.515	-0.07254																575.58	1.07067							18.5735	0.99779
25.566	-0.0724																576.573	1.07185							18.6052	0.99784
25.618	-0.07259																577.535	1.06861							18.6368	0.99819
25.663	-0.07414																578.503	1.06593							18.6685	0.99784
25.703	-0.07299																579.486	1.06603							18.7001	0.99898
25.743	-0.07247																580.476	1.06273							18.7318	0.9991
25.786	-0.07156																581.451	1.05957							18.7634	0.99892
25.828	-0.07257																582.434	1.05982							18.795	0.99858
25.872	-0.07161																583.399	1.05421							18.8267	0.99929
25.917	-0.07162																584.361	1.05565							18.8583	0.9994
25.961	-0.07383																585.34	1.05508							18.8899	1.00006
26.005	-0.07485																586.33	1.04994							18.9216	1.00064
26.048	-0.07192																587.313	1.05039							18.9532	1.00071
26.088	-0.07403																588.309	1.04749							18.9849	1.00095
26.132	-0.0701																589.31	1.04655							19.0165	1.00072
26.175	-0.07302																590.289	1.04562							19.0481	0.9996
26.214	-0.07369																591.251	1.04133							19.0798	0.99821
26.254	-0.07195																592.219	1.04188							19.1114	0.99918
26.298	-0.07254																593.213	1.04049							19.1431	1.00017
26.347	-0.07199																594.209	1.03636							19.1747	1.00051
26.396	-0.07328																595.178	1.03533							19.2064	0.99901
26.444	-0.07167																596.161	1.03371							19.238	0.99916
26.49	-0.07038																597.133	1.03027							19.2696	0.99928
26.529	-0.07094																598.102	1.031							19.3013	0.99944
26.566	-0.07466																599.056	1.02572							19.3329	0.99988
26.602	-0.07273																600.042	1.02537							19.3646	0.99938
26.642	-0.07191																601.046	1.02558							19.3962	0.99904
26.684	-0.0722																602.04	1.02221							19.4278	0.99921
26.731	-0.07247																603.033	1.02162							19.4595	0.99814
26.78	-0.07042																604.016	1.01899							19.4911	0.99876
26.825	-0.07206																604.984	1.01595							19.5228	0.9992
26.874	-0.07301																605.957	1.01636							19.5544	0.99886
26.921	-0.07427																606.932	1.01206							19.5861	0.99847
26.965	-0.07358																607.915	1.00794							19.6177	0.99791
27.007	-0.07234																608.894	1.00875							19.6494	0.99944
27.046	-0.0719																609.884	1.004							19.681	0.99944
27.087	-0.07487																610.874	1.00364							19.7126	0.99861
27.126	-0.07407																611.835	1.00271							19.7443	0.99991
27.167	-0.07225																612.804	0.99792							19.7759	0.99993
27.214	-0.07203																613.78	0.99787							19.8075	0.99927
27.262	-0.07211																614.766	0.99664							19.8392	1.00014
27.314	-0.07285																615.756	0.99131							19.8708	1.00092
27.355	-0.07348																616.746	0.99209							19.9025	1.00049
27.396	-0.06953																617.742	0.98868							19.9341	1.00035
27.436	-0.06722																618.722	0.98778							19.9658	1.00215
27.48	-0.07115																619.687	0.98588							19.9974	1.00186
27.523	-0.07055																620.659	0.98204							20.0291	1.0025
27.567	-0.07028																621.656	0.98144							20.0607	0.99991
27.614	-0.06892																622.638	0.97995							20.0923	0.99926
27.661	-0.07266																623.604	0.97669							20.1239	0.9991
27.706	-0.07249																624.59	0.97567							20.1556	1.00003
27.747	-0.07294																625.566	0.97153							20.1872	1
27.788	-0.07201																626.527	0.96797							20.2189	1.00021
27.827	-0.07396																627.499	0.96826							20.2505	0.99983
27.871	-0.0725																628.478	0.96489							20.2821	1.00013
27.911	-0.07334																629.472	0.96324							20.3138	1.00045
27.951	-0.07242																630.472	0.96353							20.3454	1.00017
27.995	-0.07144																631.455	0.95822							20.3771	0.99927
28.046	-0.07014																632.438	0.95866							20.4087	0.99978
28.096	-0.06967																633.413	0.95581							20.4404	0.99995
28.145	-0.07068																634.386	0.95138							20.472	0.99893
28.189	-0.07242																635.372	0.95341							20.5037	0.9986
28.227	-0.07419																636.351	0.94771							20.5353	0.99889
28.266	-0.07329																637.323	0.94561							20.5669	0.99778
28.302	-0.07143																638.309	0.94523							20.5986	0.99805
28.343	-0.07065																639.296	0.94104							20.6302	0.99817
28.383	-0.07329																640.254	0.93978							20.6619	0.99907
28.435	-0.07129																641.212	0.93796							20.6935	0.99934
28.485	-0.07027																642.198	0.93308							20.7251	0.99959
28.532	-0.07203																643.191	0.93368							20.7568	0.99989
28.578	-0.07257																644.174	0.92966							20.7884	1.00007
28.62	-0.07075																645.167	0.92677							20.8201	1.00035
28.662	-0.07204																646.164	0.92814							20.8517	1.00031
28.703	-0.0721																647.154	0.92308							20.8833	0.99994
28.745	-0.07148																648.119	0.92143							20.915	1.00007
28.785	-0.07332																649.091	0.92014							20.9466	1.00013
28.825	-0.07208																650.088	0.91525							20.9782	1.00113
28.869	-0.07335																651.075	0.9159							21.0099	1.00275
28.915	-0.07104																652.054	0.91266							21.0416	1.00176
28.963	-0.07146																653.029	0.90827							21.0732	0.99849
29.012	-0.07297																653.995	0.90773							21.1048	0.99948
29.056	-0.07157																654.949	0.90456							21.1365	0.99964
29.093	-0.0704																655.911	0.90282							21.1681	1.00055
29.133	-0.07072																656.9	0.90153							21.1998	1.00002
29.175	-0.07316																657.897	0.89727							21.2314	1.00055
29.216	-0.07106																658.891	0.89672							21.263	1.00043
29.261	-0.07251																659.891	0.89481							21.2947	1.00093
29.31	-0.07133																660.874	0.88905							21.3263	1.00021
29.357	-0.07141																661.828	0.8898							21.358	1.0002
29.401	-0.0716																662.807	0.8865							21.3896	1.00037
29.44	-0.06927																663.797	0.88283							21.4213	1.00079
29.478	-0.07111																664.777	0.88146							21.4529	0.99959
29.515	-0.06928																665.756	0.87619							21.4845	0.99823
29.559	-0.07152																666.753	0.87484							21.5162	0.99872
29.601	-0.07168																667.739	0.87463							21.5478	0.9984
29.642	-0.06994																668.725	0.87051							21.5794	0.99858
29.688	-0.07095																669.687	0.8675							21.6111	0.99823
29.736	-0.0741																670.666	0.86528							21.6427	0.9988
29.789	-0.07178																671.649	0.86114							21.6744	0.9995
29.838	-0.07367																672.642	0.86087							21.706	0.99985
29.882	-0.07251																673.621	0.85713							21.7377	0.99957
29.921	-0.07333																674.615	0.85457							21.7693	0.99981
29.959	-0.07231																675.58	0.85399							21.8009	1.0003
29.996	-0.07029																676.548	0.84962							21.8326	1.00076
																	677.52	0.84647							21.8642	1.00081
																	678.5	0.84427							21.8958	1.00018
																	679.482	0.83845							21.9275	1.00093
																	680.465	0.83827							21.9591	1.00035
																	681.448	0.83425							21.9908	1.00162
																	682.413	0.83047							22.0224	1.00214
																	683.385	0.8296							22.0541	0.99908
																	684.371	0.82605							22.0857	0.99915
																	685.358	0.82277							22.1174	0.99971
																	686.347	0.82153							22.149	0.9998
																	687.337	0.81703							22.1806	0.99995
																	688.334	0.81549							22.2123	1.00042
																	689.32	0.81347							22.2439	1.00034
																	690.286	0.80632							22.2755	1.00016
																	691.244	0.80519							22.3072	1.00025
																	692.223	0.80179							22.3388	1.0004
																	693.202	0.79827							22.3705	1
																	694.171	0.79585							22.4021	0.99963
																	695.157	0.79078							22.4338	0.99943
																	696.15	0.7896							22.4654	0.9992
																	697.112	0.78712							22.4971	0.99891
																	698.084	0.78108							22.5287	0.99836
																	699.067	0.78041							22.5603	0.99738
																	700.064	0.77706							22.592	0.99853
																	701.06	0.77219							22.6236	0.99904
																	702.064	0.76932							22.6552	0.99868
																	703.047	0.76655							22.6869	0.99945
																	704.009	0.76263							22.7186	0.99932
																	704.974	0.76043							22.7502	0.99979
																	705.957	0.7531							22.7818	0.99976
																	706.929	0.75031							22.8135	0.99934
																	707.911	0.74594							22.8451	1.00007
																	708.898	0.74183							22.8768	1.00009
																	709.87	0.73865							22.9084	1.00055
																	710.831	0.73237							22.94	1.00195
																	711.796	0.7276							22.9717	1.00191
																	712.79	0.72505							23.0033	1.00194
																	713.79	0.71896							23.0349	1.00201
																	714.78	0.71521							23.0666	0.99956
																	715.77	0.71146							23.0982	0.99984
																	716.763	0.70463							23.1298	0.99964
																	717.749	0.70089							23.1614	1.00003
																	718.718	0.69503							23.1931	0.99988
																	719.683	0.68705							23.2247	0.99989
																	720.669	0.681							23.2563	1.00065
																	721.652	0.67318							23.288	1.00012
																	722.628	0.66564							23.3196	0.99923
																	723.618	0.65994							23.3513	0.99988
																	724.6	0.64732							23.3829	1.00001
																	725.569	0.63444							23.4145	0.99949
																	726.527	0.61498							23.4462	0.99941
																	727.506	0.07							23.4779	0.99946
																									23.5095	0.99874
																									23.5411	0.99893
																									23.5727	0.99843
																									23.6044	0.99871
																									23.636	0.99863
																									23.6676	0.9988
																									23.6993	0.99936
																									23.7309	0.99866
																									23.7626	0.99918
																									23.7942	0.99954
																									23.8259	0.99959
																									23.8575	1.00046
																									23.8891	1.00081
																									23.9208	1.00116
																									23.9524	1.00169
																									23.984	1.00204
																									24.0157	1.00246
																									24.0474	0.99957
																									24.079	0.99892
																									24.1106	0.99924
																									24.1423	1.00015
																									24.1739	0.9995
																									24.2055	0.99988
																									24.2372	0.99992
																									24.2689	0.99928
																									24.3005	0.99949
																									24.3321	1.00028
																									24.3638	1.00015
																									24.3954	0.99963
																									24.4271	0.99947
																									24.4587	0.99857
																									24.4903	0.99893
																									24.522	0.99826
																									24.5536	0.9972
																									24.5852	0.99749
																									24.6168	0.99859
																									24.6484	0.99877
																									24.6801	0.99941
																									24.7118	0.9996
																									24.7434	0.9995
																									24.775	0.9991
																									24.8067	0.99979
																									24.8383	0.99975
																									24.87	1.00027
																									24.9016	1.0006
																									24.9332	1.0007
																									24.9648	1.00142
																									24.9965	1.00137
																									25.0281	1.00216
																									25.0598	0.99908
																									25.0914	0.9996
																									25.123	0.99987
																									25.1547	1.00035
																									25.1863	0.99941
																									25.2179	0.99935
																									25.2496	0.99917
																									25.2812	1.00075
																									25.3129	1.00125
																									25.3445	0.99937
																									25.3762	0.99877
																									25.4078	0.99912
																									25.4395	0.99925
																									25.471	0.99862
																									25.5027	0.99816
																									25.5343	0.99747
																									25.5659	0.99788
																									25.5976	0.99717
																									25.6292	0.99835
																									25.6609	0.99901
																									25.6926	0.99932
																									25.7242	0.99947
																									25.7558	0.99873
																									25.7874	1.00032
																									25.8191	1.00097
																									25.8507	1.00007
																									25.8823	1.00005
																									25.914	1.00042
																									25.9456	1.00158
																									25.9772	1.00203
																									26.0089	1.00224
																									26.0405	1.00099
																									26.0722	0.99882
																									26.1038	0.9988
																									26.1354	0.9987
																									26.1671	0.99977
																									26.1987	0.99984
																									26.2303	1.00001
																									26.262	0.99979
																									26.2936	0.99984
																									26.3252	0.99976
																									26.3569	0.99998
																									26.3885	0.99966
																									26.4202	0.9991
																									26.4518	0.99921
																									26.4835	0.99945
																									26.5151	0.99882
																									26.5467	0.99757
																									26.5784	0.99692
																									26.61	0.99747
																									26.6416	0.99869
																									26.6733	0.99939
																									26.7049	0.99942
																									26.7366	0.99942
																									26.7682	0.99983
																									26.7998	1.00025
																									26.8315	1.00144
																									26.8631	1.00106
																									26.8947	1.0016
																									26.9264	1.00218
																									26.958	1.00266
																									26.9896	1.00226
																									27.0213	1.00183
																									27.053	0.99904
																									27.0846	0.9993
																									27.1162	1.00069
																									27.1478	0.99989
																									27.1794	0.99942
																									27.211	0.99976
																									27.2427	1.00052
																									27.2743	1.00091
																									27.306	1.00021
																									27.3377	1.00032
																									27.3693	0.99957
																									27.4009	0.99864
																									27.4326	0.9997
																									27.4642	0.99921
																									27.4958	0.99946
																									27.5275	0.99882
																									27.5591	0.998
																									27.5907	0.9973
																									27.6224	0.99785
																									27.654	0.99832
																									27.6857	0.99928
																									27.7173	0.99972
																									27.749	0.99917
																									27.7806	1.00032
																									27.8123	1.0007
																									27.8439	1.00056
																									27.8756	1.00104
																									27.9072	1.00212
																									27.9388	1.00261
																									27.9704	1.00249
																									28.0021	1.00296
																									28.0338	1.00295
																									28.0654	0.99884
																									28.097	0.99953
																									28.1287	1.00078
																									28.1603	1.00091
																									28.1919	1.00104
																									28.2236	1.0009
																									28.2552	1.00037
																									28.2869	1.0006
																									28.3185	1.00087
																									28.3501	1.00034
																									28.3818	1.00029
																									28.4134	0.99992
																									28.445	1.0008
																									28.4767	1.00031
																									28.5083	0.99964
																									28.54	0.99851
																									28.5716	0.99836
																									28.6032	0.99823
																									28.6349	0.99941
																									28.6665	1.00002
																									28.6982	1.00013
																									28.7298	0.99987
																									28.7615	0.99963
																									28.7931	1.00087
																									28.8247	1.0011
																									28.8564	1.00187
																									28.888	1.00202
																									28.9197	1.00245
																									28.9513	1.00201
																									28.9829	1.00242
																									29.0146	1.00323
																									29.0462	1.00007
																									29.0779	0.99856
																									29.1095	0.99928
																									29.1412	0.99971
																									29.1728	0.99969
																									29.2044	1.0001
																									29.2361	1.00076
																									29.2677	1.0014
																									29.2994	1.00179
																									29.331	1.00105
																									29.3626	1.00064
																									29.3943	1.0008
																									29.4259	1.00041
																									29.4575	0.99973
																									29.4892	0.99955
																									29.5208	0.99869
																									29.5525	0.99789
																									29.5841	0.99874
																									29.6157	0.9987
																									29.6474	0.99985
																									29.679	1.00032
																									29.7107	1.00039
																									29.7423	1.00039
																									29.7739	1.00034
																									29.8056	1.00086
																									29.8372	1.00149
																									29.8689	1.00184
																									29.9005	1.00209
																									29.9322	1.0027
																									29.9638	1.00297
																									29.9954	1.00328
																									30.0271	1.00309
																									30.0587	0.99944
																									30.0904	0.99962
																									30.122	1.00075
																									30.1536	1.00098
																									30.1852	1.00143
																									30.2169	1.00163
																									30.2485	1.00084
																									30.2802	1.00026
																									30.3118	1.00023
																									30.3434	1.00097
																									30.3751	1.00105
																									30.4067	1.00037
																									30.4384	0.99934
																									30.47	0.99895
																									30.5017	0.99908
																									30.5333	0.99879
																									30.5649	0.99853
																									30.5965	0.99921
																									30.6282	0.99923
																									30.6598	0.99963
																									30.6915	0.99941
																									30.7231	1.00024
																									30.7548	1.0013
																									30.7864	1.0008
																									30.818	1.00075
																									30.8497	1.00192
																									30.8813	1.00158
																									30.9129	1.00221
																									30.9446	1.00297
																									30.9762	1.00309
																									31.0078	1.00307
																									31.0395	1.00146
																									31.0711	1.00049
																									31.1028	1.00107
																									31.1344	1.00131
																									31.1661	1.0015
																									31.1977	1.00149
																									31.2293	1.0005
																									31.2609	1.00001
																									31.2926	1.00097
																									31.3242	1.0001
																									31.3559	0.99986
																									31.3876	0.99963
																									31.4192	0.99918
																									31.4508	0.99994
																									31.4825	0.99916
																									31.5141	0.99838
																									31.5457	0.99776
																									31.5773	0.99862
																									31.609	0.99906
																									31.6407	0.99887
																									31.6723	0.99923
																									31.7039	0.99971
																									31.7356	0.99966
																									31.7672	0.99994
																									31.7989	1.00035
																									31.8305	1.00093
																									31.8621	1.00142
																									31.8938	1.00206
																									31.9254	1.00278
																									31.957	1.00256
																									31.9887	1.00313
																									32.0203	1.00285
																									32.052	0.99996
																									32.0836	0.99938
																									32.1153	1.00059
																									32.1469	1.00033
																									32.1786	1.0013
																									32.2102	1.00137
																									32.2418	1.00166
																									32.2735	1.00137
																									32.3051	1.00163
																									32.3367	1.00136
																									32.3684	1.00114
																									32.4001	0.99974
																									32.4317	0.9995
																									32.4633	1.00032
																									32.495	0.99918
																									32.5266	0.99932
																									32.5583	0.99889
																									32.5899	0.99904
																									32.6215	0.99897
																									32.6532	0.99847
																									32.6848	0.99947
																									32.7164	0.99973
																									32.7481	1.00037
																									32.7797	1.0012
																									32.8114	1.00077
																									32.843	1.00105
																									32.8747	1.0017
																									32.9063	1.00234
																									32.9379	1.00255
																									32.9696	1.00335
																									33.0012	1.00353
																									33.0328	1.00231
																									33.0645	0.99883
																									33.0962	0.9988
																									33.1278	0.99998
																									33.1595	1.00098
																									33.1911	1.00037
																									33.2227	1.00005
																									33.2544	1.00123
																									33.286	1.00129
																									33.3176	1.00162
																									33.3493	0.99988
																									33.3809	1.00003
																									33.4126	1.00001
																									33.4442	0.99988
																									33.4759	1.00003
																									33.5075	0.99992
																									33.5391	0.99873
																									33.5708	0.99707
																									33.6024	0.99881
																									33.6341	0.99926
																									33.6657	0.99993
																									33.6973	0.99928
																									33.729	0.99951
																									33.7607	0.99985
																									33.7923	0.99994
																									33.8239	1.00009
																									33.8555	1.00028
																									33.8872	1.00161
																									33.9188	1.00238
																									33.9505	1.00176
																									33.9821	1.00192
																									34.0138	1.00297
																									34.0454	0.99966
																									34.0771	0.99778
																									34.1087	0.9986
																									34.1404	0.99946
																									34.172	0.99982
																									34.2037	0.99965
																									34.2353	1
																									34.267	1.00042
																									34.2986	1.00042
																									34.3302	1.00102
																									34.3619	1.00067
																									34.3935	1.00034
																									34.4251	1.00029
																									34.4568	1.0008
																									34.4884	1.00171
																									34.5201	1.00121
																									34.5517	0.99935
																									34.5834	0.9981
																									34.615	0.99807
																									34.6466	0.99818
																									34.6783	0.99898
																									34.7099	0.99955
																									34.7415	1.00074
																									34.7732	1.00073
																									34.8049	1.00125
																									34.8365	1.00152
																									34.8681	1.0019
																									34.8997	1.0028
																									34.9314	1.0034
																									34.9631	1.00345
																									34.9947	1.00362
																									35.0264	1.00386
																									35.058	1.00011
																									35.0897	1.00035
																									35.1213	1.00116
																									35.153	1.00154
																									35.1846	1.00174
																									35.2163	1.00195
																									35.2479	1.00178
																									35.2795	1.00114
																									35.3112	1.0015
																									35.3428	1.0015
																									35.3744	1.00081
																									35.4061	1.00095
																									35.4377	1.00111
																									35.4693	1.00099
																									35.501	0.99982
																									35.5326	0.999
																									35.5643	0.99863
																									35.5959	0.99944
																									35.6276	0.99976
																									35.6592	1.00031
																									35.6908	1.00122
																									35.7225	1.00102
																									35.7541	1.00175
																									35.7858	1.00168
																									35.8175	1.00181
																									35.8491	1.00186
																									35.8808	1.00202
																									35.9124	1.00239
																									35.944	1.00323
																									35.9757	1.00336
																									36.0073	1.00395
																									36.039	1.00124
																									36.0706	1.00084
																									36.1022	1.00133
																									36.1339	1.00155
																									36.1655	1.00214
																									36.1972	1.00249
																									36.2288	1.00225
																									36.2605	1.0018
																									36.2921	1.00206
																									36.3238	1.00222
																									36.3554	1.00244
																									36.3871	1.00245
																									36.4186	1.00143
																									36.4503	1.00077
																									36.4819	1.00021
																									36.5136	0.99901
																									36.5453	0.99736
																									36.5769	0.99779
																									36.6085	0.99801
																									36.6402	0.99906
																									36.6718	0.99975
																									36.7034	1.00094
																									36.7351	1.00133
																									36.7667	1.00235
																									36.7984	1.00235
																									36.83	1.00235
																									36.8616	1.00284
																									36.8933	1.00359
																									36.9249	1.00373
																									36.9566	1.00389
																									36.9882	1.00447
																									37.0198	1.00433
																									37.0515	1.0005
																									37.0832	1.00025
																									37.1148	1.00159
																									37.1464	1.00217
																									37.178	1.002
																									37.2097	1.00241
																									37.2414	1.00225
																									37.273	1.00237
																									37.3047	1.00266
																									37.3363	1.00234
																									37.3679	1.00195
																									37.3995	1.00151
																									37.4312	1.00095
																									37.4628	1.00133
																									37.4944	1.00122
																									37.5261	0.99992
																									37.5578	0.99954
																									37.5894	0.99845
																									37.621	0.99985
																									37.6527	1.00087
																									37.6843	1.00138
																									37.716	1.00143
																									37.7476	1.00203
																									37.7792	1.00204
																									37.8109	1.00228
																									37.8425	1.00219
																									37.8742	1.00241
																									37.9059	1.00354
																									37.9375	1.00347
																									37.9691	1.00415
																									38.0007	1.00443
																									38.0324	1.00202
																									38.064	0.99953
																									38.0957	0.99967
																									38.1273	1.0015
																									38.1589	1.00144
																									38.1906	1.00173
																									38.2222	1.00182
																									38.2539	1.00165
																									38.2855	1.00192
																									38.3172	1.00181
																									38.3488	1.0019
																									38.3804	1.00159
																									38.4121	1.0014
																									38.4437	1.00015
																									38.4753	1.00066
																									38.507	0.99991
																									38.5386	0.99869
																									38.5703	0.99788
																									38.6019	0.99839
																									38.6336	0.99948
																									38.6652	0.9998
																									38.6968	1.00025
																									38.7285	1.00053
																									38.7601	1.00079
																									38.7918	1.00118
																									38.8234	1.00184
																									38.855	1.003
																									38.8867	1.00352
																									38.9184	1.00332
																									38.95	1.00312
																									38.9816	1.0035
																									39.0133	1.0041
																									39.0449	0.99958
																									39.0765	0.9996
																									39.1082	1.00062
																									39.1398	1.00084
																									39.1715	1.00124
																									39.2031	1.00204
																									39.2347	1.00143
																									39.2664	1.00108
																									39.298	1.00114
																									39.3297	1.00063
																									39.3613	1.00057
																									39.3929	1.00029
																									39.4246	1.00014
																									39.4562	1.00004
																									39.4879	0.99969
																									39.5195	0.99832
																									39.5511	0.99709
																									39.5828	0.99762
																									39.6144	0.99863
																									39.6461	0.99867
																									39.6777	0.99845
																									39.7094	0.99879
																									39.741	0.99928
																									39.7727	0.99947
																									39.8043	0.99987
																									39.8359	0.9996
																									39.8675	1.0003
																									39.8992	1.00086
																									39.9308	1.00214
																									39.9625	1.00236
																									39.9942	1.00303
																									40.0258	1.00283
																									40.0574	0.99864
																									40.0891	1.00043
																									40.1207	1.00209
																									40.1523	1.00257
																									40.184	1.0023
																									40.2156	1.0014
																									40.2473	1.0026
																									40.2789	1.00283
																									40.3106	1.00261
																									40.3422	1.00211
																									40.3738	1.00153
																									40.4055	1.00044
																									40.4371	1.00076
																									40.4687	1.00098
																									40.5004	0.99987
																									40.532	0.99891
																									40.5637	0.99921
																									40.5953	0.99975
																									40.627	0.99978
																									40.6586	0.99915
																									40.6902	0.99968
																									40.7219	0.99987
																									40.7535	1.00079
																									40.7852	1.00106
																									40.8168	1.00228
																									40.8484	1.00328
																									40.8801	1.00333
																									40.9117	1.0038
																									40.9433	1.00341
																									40.975	1.00414
																									41.0067	1.00557
																									41.0383	1.00134
																									41.0699	1.00091
																									41.1016	1.00115
																									41.1332	1.00189
																									41.1649	1.00238
																									41.1965	1.00302
																									41.2281	1.00314
																									41.2598	1.00234
																									41.2914	1.00182
																									41.3231	1.00217
																									41.3547	1.00312
																									41.3864	1.00112
																									41.418	1.0013
																									41.4496	1.00092
																									41.4813	1.00054
																									41.5129	0.9992
																									41.5445	0.99857
																									41.5762	0.9986
																									41.6078	0.99995
																									41.6395	1.00045
																									41.6711	1.00057
																									41.7028	1.00165
																									41.7344	1.00252
																									41.7661	1.00283
																									41.7977	1.00296
																									41.8293	1.00358
																									41.861	1.00407
																									41.8926	1.00407
																									41.9242	1.00403
																									41.9559	1.00425
																									41.9875	1.00597
																									42.0192	1.00585
																									42.0508	1.00106
																									42.0825	1.00205
																									42.1141	1.00299
																									42.1457	1.00268
																									42.1774	1.00316
																									42.209	1.00309
																									42.2407	1.00281
																									42.2723	1.00348
																									42.3039	1.00306
																									42.3356	1.00294
																									42.3672	1.00256
																									42.3989	1.00278
																									42.4305	1.00213
																									42.4622	1.00078
																									42.4938	1.0005
																									42.5254	1.00035
																									42.5571	0.99983
																									42.5887	0.9999
																									42.6204	1.0005
																									42.652	1.00189
																									42.6837	1.00258
																									42.7153	1.00048
																									42.7469	1.00047
																									42.7786	1.00111
																									42.8102	1.00183
																									42.8419	1.0025
																									42.8735	1.00426
																									42.9051	1.00499
																									42.9368	1.00516
																									42.9684	1.00586
																									43.0001	1.00532
																									43.0317	1.00134
																									43.0633	1.00016
																									43.095	1.00234
																									43.1266	1.00328
																									43.1583	1.00324
																									43.1899	1.00274
																									43.2215	1.00396
																									43.2532	1.00396
																									43.2848	1.00403
																									43.3164	1.00385
																									43.3481	1.00329
																									43.3798	1.00226
																									43.4114	1.0022
																									43.443	1.00185
																									43.4747	1.00101
																									43.5063	1.00031
																									43.538	0.99921
																									43.5696	0.99941
																									43.6012	0.99999
																									43.6329	1.00027
																									43.6645	1.00048
																									43.6962	1.00031
																									43.7278	1.00098
																									43.7595	1.00184
																									43.7911	1.00268
																									43.8227	1.00325
																									43.8544	1.00341
																									43.886	1.00431
																									43.9176	1.00497
																									43.9493	1.00508
																									43.9809	1.00549
																									44.0125	1.00605
																									44.0442	1.00096
																									44.0759	1.00162
																									44.1075	1.00225
																									44.1392	1.00259
																									44.1708	1.00269
																									44.2024	1.00304
																									44.2341	1.00296
																									44.2657	1.00287
																									44.2973	1.0027
																									44.329	1.00235
																									44.3606	1.00224
																									44.3923	1.00246
																									44.4239	1.00194
																									44.4556	1.00135
																									44.4872	1.0014
																									44.5188	1.00094
																									44.5505	1.00054
																									44.5821	1.00143
																									44.6138	1.00184
																									44.6454	1.00161
																									44.677	1.00101
																									44.7087	1.0018
																									44.7403	1.00262
																									44.772	1.00247
																									44.8036	1.00375
																									44.8352	1.00487
																									44.8669	1.00545
																									44.8985	1.00592
																									44.9301	1.00604
																									44.9618	1.00596
																									44.9934	1.00623
																									45.0251	1.00594
																									45.0568	1.0011
																									45.0884	1.00226
																									45.12	1.00281
																									45.1517	1.00346
																									45.1833	1.00336
																									45.215	1.00361
																									45.2466	1.00323
																									45.2782	1.00328
																									45.3099	1.00267
																									45.3415	1.00242
																									45.3731	1.00265
																									45.4048	1.00202
																									45.4364	1.00224
																									45.4681	1.00129
																									45.4997	1.00097
																									45.5314	0.99957
																									45.563	0.99928
																									45.5947	0.99989
																									45.6263	1.00077
																									45.6579	1.00243
																									45.6896	1.00377
																									45.7212	1.00405
																									45.7528	1.00292
																									45.7845	1.00408
																									45.8161	1.00497
																									45.8478	1.00545
																									45.8794	1.00549
																									45.9111	1.00579
																									45.9427	1.00652
																									45.9743	1.0074
																									46.006	1.00732
																									46.0376	1.00271
																									46.0693	1.00203
																									46.1009	1.00355
																									46.1326	1.0047
																									46.1642	1.00446
																									46.1958	1.00434
																									46.2275	1.00418
																									46.2591	1.00408
																									46.2907	1.0037
																									46.3224	1.00503
																									46.354	1.00463
																									46.3856	1.00279
																									46.4173	1.00309
																									46.449	1.00224
																									46.4806	1.00257
																									46.5122	1.00211
																									46.5439	1.0011
																									46.5755	1.00187
																									46.6071	1.00228
																									46.6388	1.0025
																									46.6704	1.00249
																									46.7021	1.00346
																									46.7337	1.00418
																									46.7654	1.00345
																									46.797	1.00426
																									46.8287	1.00507
																									46.8603	1.00598
																									46.8919	1.00597
																									46.9235	1.00667
																									46.9552	1.00751
																									46.9868	1.00746
																									47.0185	1.00666
																									47.0501	1.00157
																									47.0818	1.00344
																									47.1134	1.00483
																									47.1451	1.00488
																									47.1767	1.00481
																									47.2083	1.00561
																									47.24	1.00563
																									47.2716	1.0057
																									47.3032	1.00492
																									47.3349	1.00392
																									47.3665	1.00408
																									47.3982	1.00448
																									47.4298	1.0038
																									47.4615	1.00334
																									47.4931	1.00261
																									47.5247	1.0016
																									47.5564	1.00094
																									47.5881	1.00077
																									47.6197	1.00247
																									47.6513	1.00269
																									47.683	1.00208
																									47.7146	1.00403
																									47.7462	1.00399
																									47.7779	1.00478
																									47.8095	1.00472
																									47.8412	1.00482
																									47.8728	1.00609
																									47.9044	1.0058
																									47.9361	1.00653
																									47.9677	1.00753
																									47.9994	1.00781
																									48.031	1.00378
																									48.0626	1.00294
																									48.0943	1.00281
																									48.1259	1.00428
																									48.1576	1.00562
																									48.1892	1.00527
																									48.2209	1.00373
																									48.2525	1.00382
																									48.2841	1.00429
																									48.3158	1.00462
																									48.3474	1.00435
																									48.3791	1.00428
																									48.4107	1.00378
																									48.4423	1.00311
																									48.474	1.00308
																									48.5056	1.00251
																									48.5373	1.00106
																									48.5689	1.00126
																									48.6006	1.00163
																									48.6322	1.00265
																									48.6638	1.00232
																									48.6955	1.00364
																									48.7271	1.00448
																									48.7587	1.00456
																									48.7904	1.00512
																									48.8221	1.00535
																									48.8537	1.00551
																									48.8853	1.00609
																									48.917	1.00728
																									48.9486	1.00758
																									48.9803	1.00723
																									49.0119	1.00759
																									49.0435	1.00284
																									49.0752	1.00345
																									49.1068	1.00342
																									49.1385	1.00503
																									49.1701	1.00579
																									49.2018	1.00617
																									49.2334	1.00605
																									49.265	1.00618
																									49.2967	1.00616
																									49.3283	1.00563
																									49.3599	1.00538
																									49.3916	1.00493
																									49.4232	1.00303
																									49.4549	1.00296
																									49.4865	1.00278
																									49.5182	1.00241
																									49.5498	1.00071
																									49.5814	1.00041
																									49.6131	1.00178
																									49.6447	1.00246
																									49.6763	1.0029
																									49.708	1.00366
																									49.7396	1.00391
																									49.7713	1.00376
																									49.8029	1.00511
																									49.8346	1.00603
																									49.8662	1.00553
																									49.8978	1.00662
																									49.9295	1.0077
																									49.9612	1.00823
																									49.9928	1.00813
																									50.0244	1.00462
																									50.0561	1.002
																									50.0877	1.00378
																									50.1193	1.00481
																									50.151	1.00562
																									50.1826	1.00592
																									50.2142	1.00552
																									50.2459	1.00528
																									50.2776	1.00529
																									50.3092	1.00481
																									50.3408	1.00474
																									50.3725	1.00455
																									50.4041	1.00402
																									50.4357	1.00344
																									50.4674	1.00336
																									50.499	1.00263
																									50.5307	1.0011
																									50.5623	1.00104
																									50.594	1.00111
																									50.6256	1.00187
																									50.6572	1.00291
																									50.6889	1.00391
																									50.7205	1.00454
																									50.7521	1.00383
																									50.7838	1.00466
																									50.8154	1.00605
																									50.8471	1.00625
																									50.8787	1.00615
																									50.9104	1.00663
																									50.942	1.00701
																									50.9737	1.00733
																									51.0053	1.00783
																									51.0369	1.00261
																									51.0686	1.0036
																									51.1002	1.00508
																									51.1319	1.00516
																									51.1635	1.00458
																									51.1952	1.00537
																									51.2268	1.00555
																									51.2584	1.00613
																									51.2901	1.00626
																									51.3217	1.00592
																									51.3533	1.00422
																									51.385	1.00374
																									51.4166	1.00423
																									51.4483	1.00416
																									51.4799	1.00314
																									51.5116	1.00275
																									51.5432	1.00101
																									51.5748	1.00171
																									51.6065	1.0023
																									51.6381	1.00284
																									51.6698	1.00293
																									51.7014	1.00312
																									51.733	1.00441
																									51.7647	1.00547
																									51.7963	1.00538
																									51.828	1.00539
																									51.8596	1.00543
																									51.8912	1.00717
																									51.9229	1.00804
																									51.9545	1.0072
																									51.9862	1.00815
																									52.0178	1.00709
																									52.0495	1.00251
																									52.0811	1.00315
																									52.1127	1.005
																									52.1444	1.0059
																									52.176	1.00531
																									52.2077	1.00563
																									52.2393	1.00654
																									52.2709	1.00622
																									52.3026	1.00541
																									52.3342	1.00449
																									52.3659	1.00482
																									52.3975	1.00422
																									52.4291	1.00423
																									52.4608	1.0032
																									52.4924	1.00285
																									52.5241	1.00149
																									52.5558	1.00114
																									52.5874	1.00211
																									52.619	1.00362
																									52.6507	1.00395
																									52.6823	1.00393
																									52.7139	1.00349
																									52.7456	1.00415
																									52.7772	1.00456
																									52.8088	1.00561
																									52.8405	1.00632
																									52.8721	1.00694
																									52.9038	1.00737
																									52.9354	1.00771
																									52.9671	1.008
																									52.9987	1.0088
																									53.0303	1.00381
																									53.062	1.00384
																									53.0936	1.00495
																									53.1253	1.00595
																									53.1569	1.00603
																									53.1885	1.00632
																									53.2202	1.00657
																									53.2518	1.0067
																									53.2835	1.00638
																									53.3151	1.00628
																									53.3468	1.00615
																									53.3784	1.00557
																									53.41	1.00518
																									53.4417	1.00501
																									53.4733	1.00431
																									53.5049	1.0037
																									53.5366	1.00206
																									53.5683	1.00239
																									53.5999	1.00264
																									53.6315	1.00342
																									53.6631	1.00443
																									53.6948	1.00536
																									53.7264	1.006
																									53.7581	1.00636
																									53.7897	1.00699
																									53.8214	1.00754
																									53.853	1.0079
																									53.8846	1.00838
																									53.9163	1.00897
																									53.9479	1.00979
																									53.9796	1.01014
																									54.0112	1.01036
																									54.0429	1.00529
																									54.0745	1.00643
																									54.1061	1.0073
																									54.1378	1.00765
																									54.1694	1.00798
																									54.2011	1.00846
																									54.2327	1.00907
																									54.2643	1.00885
																									54.296	1.00793
																									54.3276	1.00739
																									54.3593	1.00735
																									54.3909	1.00692
																									54.4226	1.00667
																									54.4542	1.00618
																									54.4858	1.00579
																									54.5175	1.00489
																									54.5491	1.00381
																									54.5808	1.00464
																									54.6124	1.00515
																									54.6441	1.00622
																									54.6757	1.00711
																									54.7073	1.00774
																									54.739	1.0082
																									54.7706	1.00884
																									54.8022	1.00914
																									54.8338	1.00953
																									54.8655	1.00982
																									54.8971	1.01048
																									54.9288	1.01102
																									54.9604	1.01152
																									54.9921	1.01217
																									55.0237	1.00781
																									55.0553	1.00661
																									55.087	1.0075
																									55.1186	1.00867
																									55.1503	1.00909
																									55.1819	1.00924
																									55.2135	1.00908
																									55.2452	1.00945
																									55.2768	1.00975
																									55.3085	1.00937
																									55.3401	1.00885
																									55.3718	1.00839
																									55.4034	1.00787
																									55.435	1.00764
																									55.4667	1.00732
																									55.4983	1.00661
																									55.5299	1.00475
																									55.5616	1.00483
																									55.5932	1.00568
																									55.6249	1.00667
																									55.6565	1.00768
																									55.6881	1.00854
																									55.7198	1.00926
																									55.7514	1.00983
																									55.7831	1.01025
																									55.8147	1.01066
																									55.8464	1.01112
																									55.878	1.01181
																									55.9096	1.01219
																									55.9413	1.01249
																									55.9729	1.01296
																									56.0045	1.0131
																									56.0362	1.00723
																									56.0678	1.00788
																									56.0994	1.00908
																									56.1311	1.00915
																									56.1627	1.00983
																									56.1944	1.01005
																									56.226	1.00819
																									56.2577	1.00837
																									56.2893	1.00981
																									56.321	1.00869
																									56.3526	1.00647
																									56.3843	1.00576
																									56.4159	1.00607
																									56.4475	1.00624
																									56.4791	1.00596
																									56.5108	1.00546
																									56.5424	1.00443
																									56.574	1.00494
																									56.6057	1.00533
																									56.6373	1.00619
																									56.669	1.00714
																									56.7006	1.00797
																									56.7323	1.00843
																									56.7639	1.00925
																									56.7955	1.00982
																									56.8271	1.01048
																									56.8588	1.01073
																									56.8904	1.01123
																									56.9221	1.01204
																									56.9537	1.01199
																									56.9854	1.01298
																									57.017	1.01181
																									57.0486	1.00713
																									57.0803	1.00848
																									57.1119	1.00962
																									57.1436	1.01041
																									57.1752	1.01012
																									57.2069	1.00973
																									57.2385	1.00974
																									57.2701	1.00918
																									57.3018	1.00854
																									57.3334	1.00868
																									57.3651	1.00815
																									57.3967	1.00751
																									57.4283	1.00706
																									57.46	1.00629
																									57.4916	1.0056
																									57.5232	1.0035
																									57.5549	1.00348
																									57.5865	1.00508
																									57.6182	1.00578
																									57.6498	1.0062
																									57.6815	1.0071
																									57.7131	1.00766
																									57.7448	1.00771
																									57.7764	1.00751
																									57.8081	1.00853
																									57.8397	1.0098
																									57.8713	1.00977
																									57.903	1.01056
																									57.9346	1.01179
																									57.9662	1.01159
																									57.9979	1.01241
																									58.0295	1.0059
																									58.0612	1.00587
																									58.0928	1.00763
																									58.1245	1.00809
																									58.1561	1.00841
																									58.1877	1.00792
																									58.2194	1.00882
																									58.251	1.00906
																									58.2826	1.00916
																									58.3143	1.00864
																									58.3459	1.00818
																									58.3776	1.00747
																									58.4093	1.00671
																									58.4409	1.0063
																									58.4725	1.00635
																									58.5041	1.00518
																									58.5358	1.00383
																									58.5674	1.00437
																									58.599	1.00442
																									58.6307	1.00557
																									58.6624	1.00634
																									58.694	1.00681
																									58.7256	1.00727
																									58.7572	1.00784
																									58.7889	1.00721
																									58.8205	1.00848
																									58.8522	1.01014
																									58.8838	1.01037
																									58.9154	1.01063
																									58.947	1.01109
																									58.9787	1.01156
																									59.0104	1.0109
																									59.042	1.00574
																									59.0736	1.006
																									59.1053	1.00757
																									59.1369	1.00799
																									59.1685	1.00819
																									59.2002	1.00709
																									59.2317	1.00808
[truncated: 30,053 more rows]

## Sheet: Figure 5
	5b					5c						5d							5e									5f
[truncated: 536 more rows]
